# Supplementary material for: Bis(3-azoniapentane-1,5-diaminium) cyclo­hexa­phosphate dihydrate: a monoclinic polymorph
Source: Acta Crystallogr Sect E Struct Rep Online. 2012 Jun 13;68(Pt 7):o2038–9. doi: 10.1107/S1600536812025172 (PMC3393307; doi:10.1107/S1600536812025172)
Supplement: Supplementary file 1 [file e-68-o2038-sup1.cif]

##############################################################################
#                                                                            #
# This CIF contains the data in a paper accepted for publication in          #
# Acta Crystallographica Section E. It conforms to the requirements of       #
# Notes for Authors for Acta Crystallographica Section E, and has been       #
# peer reviewed under the auspices of the IUCr Commission on Journals.       #
#                                                                            #
# Full details of the Crystallographic Information File format               #
# are given in the paper "The Crystallographic Information File (CIF):       #
# a New Standard Archive File for Crystallography" by S. R. Hall, F. H.      #
# Allen and I. D. Brown [Acta Cryst. (1991), A47, 655-685].                  #
#                                                                            #
# The current version of the core CIF dictionary is obtainable from          #
# ftp://ftp.iucr.org/pub/cif_core.dic.                                       #
#                                                                            #
# Software is freely available for graphical display of the structure(s)     #
# in this CIF. For information consult the CIF software page                 #
# http://www.iucr.org/resources/cif/software.                                #
#                                                                            #
# This file may be used for bona fide research purposes within the           #
# scientific community so long as proper attribution is given to the journal # 
# article from which it was obtained.                                        #
#                                                                            #
##############################################################################
data_I
_audit_creation_method     SHELXL-97
_chemical_name_systematic
;
Bis(3-azoniapentane-1,5-diaminium) cyclohexaphosphate dihydrate
;
_chemical_name_common     ?
_chemical_formula_moiety     ' 2(C4 H16 N3 3+), P6 O18 6-, 2(H2 O)'
_chemical_formula_sum     'C8 H36 N6 O20 P6'
_chemical_formula_iupac     '2C4 H16 N3 3+, P6 O18 6-, 2H2 O'
_chemical_formula_weight     722.25
_chemical_melting_point     ?
_symmetry_cell_setting     monoclinic
_symmetry_space_group_name_H-M     'P 21/c'
loop_
    _symmetry_equiv_pos_as_xyz
    'x, y, z'
    '-x, y+1/2, -z+1/2'
    '-x, -y, -z'
    'x, -y-1/2, z-1/2'
_cell_length_a     10.033(4)
_cell_length_b     16.597(2)
_cell_length_c     8.007(3)
_cell_angle_alpha     90.00
_cell_angle_beta     105.07(2)
_cell_angle_gamma     90.00
_cell_volume     1287.6(7)
_cell_formula_units_Z     2
_cell_measurement_reflns_used     25
_cell_measurement_theta_min     9
_cell_measurement_theta_max     11
_cell_measurement_temperature     293(2)
_exptl_crystal_description     Prism
_exptl_crystal_colour     colorless
_exptl_crystal_size_max     0.32
_exptl_crystal_size_mid     0.27
_exptl_crystal_size_min     0.21
_exptl_crystal_density_diffrn     1.863
_exptl_crystal_density_meas     ?
_exptl_crystal_density_method     'not measured'
_exptl_crystal_F_000     752
_exptl_absorpt_coefficient_mu     0.272
_exptl_absorpt_correction_type     none
_exptl_absorpt_process_details     ?
_exptl_special_details     ?
_diffrn_ambient_temperature     293
_diffrn_radiation_type     AgK\a
_diffrn_radiation_wavelength     0.56087
_diffrn_radiation_source     'fine-focus sealed tube'
_diffrn_radiation_monochromator     graphite
_diffrn_measurement_device_type     'Enraf--Nonius CAD-4'
_diffrn_measurement_device     '\k-geometry diffractometer'
_diffrn_measurement_method     'non-profiled omega scans'
_diffrn_reflns_number     9091
_diffrn_reflns_av_R_equivalents     0.0143
_diffrn_reflns_av_sigmaI/netI     0.0188
_diffrn_reflns_theta_min     2.29
_diffrn_reflns_theta_max     27.96
_diffrn_reflns_theta_full     27.96
_diffrn_measured_fraction_theta_max     0.999
_diffrn_measured_fraction_theta_full     0.999
_diffrn_reflns_limit_h_min     -16
_diffrn_reflns_limit_h_max     3
_diffrn_reflns_limit_k_min     -27
_diffrn_reflns_limit_k_max     2
_diffrn_reflns_limit_l_min     -13
_diffrn_reflns_limit_l_max     13
_diffrn_standards_number     2
_diffrn_standards_interval_time     120
_diffrn_standards_decay_%     2
loop_
    _diffrn_standard_refln_index_h
    _diffrn_standard_refln_index_k
    _diffrn_standard_refln_index_l
    2 5 4
    -2 5 -4
_refine_special_details
;
Refinement of <i>F</i>^2^ against ALL reflections. The weighted <i>R</i>-factor
<i>wR</i> and goodness of fit <i>S</i> are based on <i>F</i>^2^, conventional
<i>R</i>-factors <i>R</i> are based on <i>F</i>, with <i>F</i> set to zero for
negative <i>F</i>^2^. The threshold expression of <i>F</i>^2^ >
\s(<i>F</i>^2^) is used only for calculating <i>R</i>-factors(gt) <i>etc</i>.
and is not relevant to the choice of reflections for refinement.
<i>R</i>-factors based on <i>F</i>^2^ are statistically about twice as large
as those based on <i>F</i>, and <i>R</i>- factors based on ALL data will be
even larger.
;
_reflns_number_total     6303
_reflns_number_gt     5211
_reflns_threshold_expression     >2sigma(I)
_refine_ls_structure_factor_coef     Fsqd
_refine_ls_matrix_type     full
_refine_ls_R_factor_all     0.0457
_refine_ls_R_factor_gt     0.0341
_refine_ls_wR_factor_gt     0.0933
_refine_ls_wR_factor_ref     0.0991
_refine_ls_goodness_of_fit_ref     1.072
_refine_ls_restrained_S_all     1.072
_refine_ls_number_reflns     6303
_refine_ls_number_parameters     189
_refine_ls_number_restraints     3
_refine_ls_hydrogen_treatment     mixed
_refine_ls_weighting_scheme     calc
_refine_ls_weighting_details
         'calc w=1/[\s^2^(Fo^2^)+(0.0609P)^2^+0.1509P] where P=(Fo^2^+2Fc^2^)/3'
_atom_sites_solution_hydrogens     geom
_atom_sites_solution_primary     direct
_atom_sites_solution_secondary     difmap
_refine_ls_shift/su_max     0.003
_refine_ls_shift/su_mean     0.000
_refine_diff_density_max     0.468
_refine_diff_density_min     -0.967
_refine_ls_extinction_method     none
_refine_ls_extinction_coef     ?
loop_
    _atom_type_symbol
    _atom_type_description
    _atom_type_scat_dispersion_real
    _atom_type_scat_dispersion_imag
    _atom_type_scat_source
    'C' 'C' 0.0015 0.0009
                         'International Tables Vol C Tables 4.2.6.8 and 6.1.1.4'
    'H' 'H' 0.0000 0.0000
                         'International Tables Vol C Tables 4.2.6.8 and 6.1.1.4'
    'N' 'N' 0.0030 0.0019
                         'International Tables Vol C Tables 4.2.6.8 and 6.1.1.4'
    'O' 'O' 0.0056 0.0036
                         'International Tables Vol C Tables 4.2.6.8 and 6.1.1.4'
    'P' 'P' 0.0667 0.0580
                         'International Tables Vol C Tables 4.2.6.8 and 6.1.1.4'
_computing_data_collection     'CAD-4 Express (Enraf--Nonius, 1994)'
_computing_cell_refinement     'CAD-4 Express (Enraf--Nonius, 1994)'
_computing_data_reduction     'XCAD4 (Harms & Wocadlo, 1995)'
_computing_structure_solution     'SHELXS97 (Sheldrick, 2008)'
_computing_structure_refinement     'SHELXL97 (Sheldrick, 2008)'
_computing_molecular_graphics
;
Ortep-3 (Farrugia, 1997) and DIAMOND (Brandenburg & Putz, 2005)
;
_computing_publication_material     'WinGX (Farrugia, 1999)'
loop_
    _atom_site_type_symbol
    _atom_site_label
    _atom_site_fract_x
    _atom_site_fract_y
    _atom_site_fract_z
    _atom_site_U_iso_or_equiv
    _atom_site_adp_type
    _atom_site_calc_flag
    _atom_site_refinement_flags
    _atom_site_occupancy
    _atom_site_symmetry_multiplicity
    _atom_site_disorder_assembly
    _atom_site_disorder_group
    P P1 0.20977(2) 0.430603(15) 0.26986(3) 0.01668(6) Uani d . 1 1 . .
    P P2 0.22574(3) 0.561419(16) 0.52233(3) 0.01743(6) Uani d . 1 1 . .
    P P3 0.50730(2) 0.627794(15) 0.61516(3) 0.01533(5) Uani d . 1 1 . .
    O O1 0.14711(9) 0.48310(6) 0.11911(10) 0.02688(16) Uani d . 1 1 . .
    O O2 0.15970(10) 0.34709(5) 0.26697(13) 0.03036(18) Uani d . 1 1 . .
    O O3 0.37237(8) 0.43405(4) 0.29127(10) 0.01950(13) Uani d . 1 1 . .
    O O4 0.19351(8) 0.47242(5) 0.44433(9) 0.01962(13) Uani d . 1 1 . .
    O O5 0.16446(10) 0.62392(5) 0.39346(12) 0.02936(17) Uani d . 1 1 . .
    O O6 0.18261(11) 0.55876(6) 0.68613(12) 0.03256(19) Uani d . 1 1 . .
    O O7 0.38893(8) 0.56033(5) 0.56188(13) 0.02876(18) Uani d . 1 1 . .
    O O8 0.47732(10) 0.68151(5) 0.74802(10) 0.02667(16) Uani d . 1 1 . .
    O O9 0.53563(11) 0.66399(6) 0.46030(11) 0.0340(2) Uani d . 1 1 . .
    O O1W 0.00786(13) 0.72797(7) 0.5688(2) 0.0500(3) Uani d D 1 1 . .
    H H1W1 0.061(2) 0.6947(11) 0.540(3) 0.060 Uiso d D 1 1 . .
    H H2W1 -0.0488(19) 0.7066(13) 0.618(3) 0.060 Uiso d D 1 1 . .
    N N1 0.13894(10) 0.63794(6) -0.02369(13) 0.02486(17) Uani d . 1 1 . .
    H H1A 0.1317 0.6212 -0.1313 0.037 Uiso calc R 1 1 . .
    H H1B 0.0692 0.6709 -0.0228 0.037 Uiso calc R 1 1 . .
    H H1C 0.1363 0.5957 0.0438 0.037 Uiso calc R 1 1 . .
    N N2 0.52234(9) 0.66493(5) 0.10700(11) 0.01944(14) Uani d . 1 1 . .
    H H2A 0.5252 0.6967 0.0169 0.023 Uiso calc R 1 1 . .
    H H2B 0.5298 0.6966 0.2003 0.023 Uiso calc R 1 1 . .
    N N3 0.88883(10) 0.59139(7) 0.20294(12) 0.02576(18) Uani d . 1 1 . .
    H H3A 0.8737 0.5500 0.2663 0.039 Uiso calc R 1 1 . .
    H H3B 0.9692 0.6143 0.2545 0.039 Uiso calc R 1 1 . .
    H H3C 0.8911 0.5739 0.0986 0.039 Uiso calc R 1 1 . .
    C C1 0.27111(11) 0.68116(7) 0.04148(16) 0.02540(19) Uani d . 1 1 . .
    H H1D 0.2726 0.7076 0.1499 0.030 Uiso calc R 1 1 . .
    H H1E 0.2810 0.7220 -0.0411 0.030 Uiso calc R 1 1 . .
    C C2 0.38863(11) 0.62149(6) 0.06828(14) 0.02173(17) Uani d . 1 1 . .
    H H2C 0.3865 0.5857 0.1634 0.026 Uiso calc R 1 1 . .
    H H2D 0.3784 0.5891 -0.0351 0.026 Uiso calc R 1 1 . .
    C C3 0.63924(10) 0.60786(6) 0.14047(14) 0.02126(17) Uani d . 1 1 . .
    H H3D 0.6324 0.5748 0.0387 0.026 Uiso calc R 1 1 . .
    H H3E 0.6344 0.5725 0.2352 0.026 Uiso calc R 1 1 . .
    C C4 0.77604(12) 0.65144(8) 0.18517(19) 0.0315(2) Uani d . 1 1 . .
    H H4A 0.7791 0.6898 0.0948 0.038 Uiso calc R 1 1 . .
    H H4B 0.7874 0.6807 0.2928 0.038 Uiso calc R 1 1 . .
loop_
    _atom_site_aniso_label
    _atom_site_aniso_U_11
    _atom_site_aniso_U_22
    _atom_site_aniso_U_33
    _atom_site_aniso_U_12
    _atom_site_aniso_U_13
    _atom_site_aniso_U_23
    P1 0.01475(10) 0.01827(10) 0.01602(10) -0.00204(7) 0.00221(8) -0.00203(7)
    P2 0.01514(10) 0.01911(11) 0.01686(10) 0.00136(8) 0.00204(8) -0.00171(7)
    P3 0.01797(10) 0.01535(10) 0.01216(9) 0.00046(7) 0.00302(7) 0.00027(7)
    O1 0.0259(4) 0.0339(4) 0.0167(3) 0.0062(3) -0.0019(3) 0.0011(3)
    O2 0.0304(4) 0.0226(4) 0.0406(5) -0.0104(3) 0.0137(4) -0.0089(3)
    O3 0.0149(3) 0.0209(3) 0.0223(3) 0.0003(2) 0.0043(2) 0.0044(2)
    O4 0.0214(3) 0.0203(3) 0.0178(3) -0.0036(2) 0.0063(2) -0.0028(2)
    O5 0.0276(4) 0.0240(4) 0.0311(4) 0.0032(3) -0.0020(3) 0.0059(3)
    O6 0.0412(5) 0.0361(5) 0.0248(4) -0.0009(4) 0.0165(4) -0.0082(3)
    O7 0.0154(3) 0.0231(3) 0.0438(5) -0.0011(3) 0.0005(3) -0.0097(3)
    O8 0.0383(4) 0.0210(3) 0.0211(3) 0.0043(3) 0.0083(3) -0.0055(3)
    O9 0.0430(5) 0.0408(5) 0.0204(3) 0.0056(4) 0.0121(3) 0.0133(3)
    O1W 0.0487(7) 0.0299(5) 0.0854(9) 0.0048(4) 0.0424(7) 0.0120(6)
    N1 0.0197(4) 0.0278(4) 0.0272(4) 0.0013(3) 0.0063(3) -0.0007(3)
    N2 0.0197(3) 0.0188(3) 0.0203(3) 0.0004(3) 0.0059(3) 0.0006(3)
    N3 0.0182(4) 0.0354(5) 0.0225(4) -0.0010(3) 0.0031(3) -0.0015(3)
    C1 0.0205(4) 0.0232(4) 0.0324(5) 0.0012(3) 0.0067(4) -0.0026(4)
    C2 0.0188(4) 0.0215(4) 0.0241(4) 0.0003(3) 0.0042(3) 0.0004(3)
    C3 0.0183(4) 0.0207(4) 0.0242(4) 0.0011(3) 0.0044(3) 0.0010(3)
    C4 0.0209(4) 0.0270(5) 0.0436(7) -0.0024(4) 0.0031(4) -0.0081(5)
_geom_special_details
;
All e.s.d.'s (except the e.s.d. in the dihedral angle between two l.s. planes)
are estimated using the full covariance matrix. The cell e.s.d.'s are taken
into account individually in the estimation of e.s.d.'s in distances, angles
and torsion angles; correlations between e.s.d.'s in cell parameters are only
used when they are defined by crystal symmetry. An approximate (isotropic)
treatment of cell e.s.d.'s is used for estimating e.s.d.'s involving l.s.
planes.
;
loop_
    _geom_bond_atom_site_label_1
    _geom_bond_atom_site_label_2
    _geom_bond_site_symmetry_2
    _geom_bond_distance
    _geom_bond_publ_flag
    P1 O2 . 1.4725(9) ?
    P1 O1 . 1.4889(9) ?
    P1 O3 . 1.5964(10) ?
    P1 O4 . 1.6058(9) ?
    P2 O5 . 1.4796(9) ?
    P2 O6 . 1.4847(10) ?
    P2 O7 . 1.5849(11) ?
    P2 O4 . 1.6037(8) ?
    P3 O9 . 1.4706(9) ?
    P3 O8 . 1.4776(9) ?
    P3 O7 . 1.6072(9) ?
    P3 O3 3_666 1.6132(8) ?
    O3 P3 3_666 1.6132(8) ?
    O1W H1W1 . 0.840(9) ?
    O1W H2W1 . 0.849(9) ?
    N1 C1 . 1.4783(15) ?
    N1 H1A . 0.8900 ?
    N1 H1B . 0.8900 ?
    N1 H1C . 0.8900 ?
    N2 C3 . 1.4769(14) ?
    N2 C2 . 1.4831(14) ?
    N2 H2A . 0.9000 ?
    N2 H2B . 0.9000 ?
    N3 C4 . 1.4867(16) ?
    N3 H3A . 0.8900 ?
    N3 H3B . 0.8900 ?
    N3 H3C . 0.8900 ?
    C1 C2 . 1.5119(15) ?
    C1 H1D . 0.9700 ?
    C1 H1E . 0.9700 ?
    C2 H2C . 0.9700 ?
    C2 H2D . 0.9700 ?
    C3 C4 . 1.5099(16) ?
    C3 H3D . 0.9700 ?
    C3 H3E . 0.9700 ?
    C4 H4A . 0.9700 ?
    C4 H4B . 0.9700 ?
loop_
    _geom_angle_atom_site_label_1
    _geom_angle_atom_site_label_2
    _geom_angle_atom_site_label_3
    _geom_angle_site_symmetry_1
    _geom_angle_site_symmetry_3
    _geom_angle
    _geom_angle_publ_flag
    O2 P1 O1 . . 117.88(6) ?
    O2 P1 O3 . . 111.74(5) ?
    O1 P1 O3 . . 105.69(5) ?
    O2 P1 O4 . . 108.01(5) ?
    O1 P1 O4 . . 109.60(5) ?
    O3 P1 O4 . . 102.90(4) ?
    O5 P2 O6 . . 118.24(6) ?
    O5 P2 O7 . . 111.58(6) ?
    O6 P2 O7 . . 110.27(6) ?
    O5 P2 O4 . . 111.65(5) ?
    O6 P2 O4 . . 103.95(5) ?
    O7 P2 O4 . . 99.24(4) ?
    O9 P3 O8 . . 118.73(6) ?
    O9 P3 O7 . . 110.62(6) ?
    O8 P3 O7 . . 109.68(6) ?
    O9 P3 O3 . 3_666 111.48(5) ?
    O8 P3 O3 . 3_666 108.51(5) ?
    O7 P3 O3 . 3_666 95.29(5) ?
    P1 O3 P3 . 3_666 130.36(5) ?
    P2 O4 P1 . . 132.93(5) ?
    P2 O7 P3 . . 134.33(6) ?
    H1W1 O1W H2W1 . . 113.7(19) ?
    C1 N1 H1A . . 109.5 ?
    C1 N1 H1B . . 109.5 ?
    H1A N1 H1B . . 109.5 ?
    C1 N1 H1C . . 109.5 ?
    H1A N1 H1C . . 109.5 ?
    H1B N1 H1C . . 109.5 ?
    C3 N2 C2 . . 111.02(9) ?
    C3 N2 H2A . . 109.4 ?
    C2 N2 H2A . . 109.4 ?
    C3 N2 H2B . . 109.4 ?
    C2 N2 H2B . . 109.4 ?
    H2A N2 H2B . . 108.0 ?
    C4 N3 H3A . . 109.5 ?
    C4 N3 H3B . . 109.5 ?
    H3A N3 H3B . . 109.5 ?
    C4 N3 H3C . . 109.5 ?
    H3A N3 H3C . . 109.5 ?
    H3B N3 H3C . . 109.5 ?
    N1 C1 C2 . . 109.10(9) ?
    N1 C1 H1D . . 109.9 ?
    C2 C1 H1D . . 109.9 ?
    N1 C1 H1E . . 109.9 ?
    C2 C1 H1E . . 109.9 ?
    H1D C1 H1E . . 108.3 ?
    N2 C2 C1 . . 109.94(9) ?
    N2 C2 H2C . . 109.7 ?
    C1 C2 H2C . . 109.7 ?
    N2 C2 H2D . . 109.7 ?
    C1 C2 H2D . . 109.7 ?
    H2C C2 H2D . . 108.2 ?
    N2 C3 C4 . . 111.46(9) ?
    N2 C3 H3D . . 109.3 ?
    C4 C3 H3D . . 109.3 ?
    N2 C3 H3E . . 109.3 ?
    C4 C3 H3E . . 109.3 ?
    H3D C3 H3E . . 108.0 ?
    N3 C4 C3 . . 108.90(10) ?
    N3 C4 H4A . . 109.9 ?
    C3 C4 H4A . . 109.9 ?
    N3 C4 H4B . . 109.9 ?
    C3 C4 H4B . . 109.9 ?
    H4A C4 H4B . . 108.3 ?
loop_
    _geom_torsion_atom_site_label_1
    _geom_torsion_atom_site_label_2
    _geom_torsion_atom_site_label_3
    _geom_torsion_atom_site_label_4
    _geom_torsion_site_symmetry_1
    _geom_torsion_site_symmetry_2
    _geom_torsion_site_symmetry_3
    _geom_torsion_site_symmetry_4
    _geom_torsion
    _geom_torsion_publ_flag
    O2 P1 O3 P3 . . . 3_666 -28.76(9) ?
    O1 P1 O3 P3 . . . 3_666 -158.18(6) ?
    O4 P1 O3 P3 . . . 3_666 86.88(7) ?
    O5 P2 O4 P1 . . . . 50.02(9) ?
    O6 P2 O4 P1 . . . . 178.57(7) ?
    O7 P2 O4 P1 . . . . -67.73(8) ?
    O2 P1 O4 P2 . . . . -178.70(7) ?
    O1 P1 O4 P2 . . . . -49.08(8) ?
    O3 P1 O4 P2 . . . . 63.01(8) ?
    O5 P2 O7 P3 . . . . 51.30(11) ?
    O6 P2 O7 P3 . . . . -82.21(10) ?
    O4 P2 O7 P3 . . . . 169.10(9) ?
    O9 P3 O7 P2 . . . . -89.73(10) ?
    O8 P3 O7 P2 . . . . 43.13(11) ?
    O3 P3 O7 P2 3_666 . . . 154.95(9) ?
    C3 N2 C2 C1 . . . . 177.79(9) ?
    N1 C1 C2 N2 . . . . 171.15(9) ?
    C2 N2 C3 C4 . . . . -178.34(9) ?
    N2 C3 C4 N3 . . . . -175.34(9) ?
loop_
    _geom_hbond_atom_site_label_D
    _geom_hbond_atom_site_label_H
    _geom_hbond_atom_site_label_A
    _geom_hbond_site_symmetry_A
    _geom_hbond_distance_DH
    _geom_hbond_distance_HA
    _geom_hbond_distance_DA
    _geom_hbond_angle_DHA
    O1W H1W1 O5 . 0.840(9) 2.115(11) 2.9274(17) 163(2)
    O1W H2W1 O2 3_566 0.849(9) 1.847(10) 2.6938(16) 175(2)
    N1 H1B O1W 4_575 0.89 1.99 2.7817(15) 147
    N1 H1C O1 . 0.89 1.96 2.8054(14) 159
    N1 H1A O6 1_554 0.89 1.96 2.8013(15) 156
    N2 H2A O8 1_554 0.90 2.10 2.8049(16) 135
    N2 H2A O9 4_575 0.90 2.36 3.0891(15) 138
    N2 H2B O9 . 0.90 2.14 2.7973(16) 130
    N2 H2B O8 4_575 0.90 2.15 2.8706(13) 137
    N3 H3B O5 1_655 0.89 1.99 2.8414(17) 159
    N3 H3C O1 3_665 0.89 1.93 2.7973(16) 164
    N3 H3A O6 3_666 0.89 1.96 2.8008(16) 157
data_global
_journal_date_recd_electronic     2012-05-19
_journal_date_accepted     2012-06-02
_journal_name_full     'Acta Crystallographica, Section E'
_journal_year     2012
_journal_volume     68
_journal_issue      7
_journal_page_first     o2038
_journal_page_last     o2039
_journal_paper_category     QO
_journal_paper_doi     10.1107/S1600536812025172
_journal_coeditor_code     HB6809
_publ_contact_author_name     'Dr. Lamia Khedhiri'
_publ_contact_author_address
;
Laboratoire de Chimie des Mat\'eriaux
Facult\'e des Sciences de Bizerte
7021 Zarzouna Bizerte
Tunisie.
;
_publ_contact_author_email     'khedhirilamia@yahoo.fr'
_publ_contact_author_fax     '216 72 590 566'
_publ_contact_author_phone     '216 72 591 906'
_publ_section_title
;
Bis(3-azoniapentane-1,5-diaminium) cyclohexaphosphate dihydrate: a monoclinic
polymorph
;
loop_
    _publ_author_name
    _publ_author_footnote
    _publ_author_address
    ' Lamia Khedhiri' .
;
Laboratoire de Chimie des Mat\'eriaux
Facult\'e des Sciences de Bizerte
7021 Zarzouna Bizerte
Tunisia
;
    'Samah Akriche ' .
;
Laboratoire de Chimie des Mat\'eriaux
Facult\'e des Sciences de Bizerte
7021 Zarzouna Bizerte
Tunisia
;
    'Salem S. Al-Deyab ' .
;
Petrochemical Research Chair,
College of Science, King Saud
University, Riyadh, Saudi Arabia.
;
    'Mohamed Rzaigui  ' .
;
Laboratoire de Chimie des Mat\'eriaux
Facult\'e des Sciences de Bizerte
7021 Zarzouna Bizerte
Tunisia
;
