# Supplementary material for: Bis(3-azoniapentane-1,5-diaminium) cyclo­hexa­phosphate dihydrate: a monoclinic polymorph
Source: Acta Crystallogr Sect E Struct Rep Online. 2012 Jun 13;68(Pt 7):o2038–9. doi: 10.1107/S1600536812025172 (PMC3393307; doi:10.1107/S1600536812025172)
Supplement: Supplementary file 2 [file e-68-o2038-Isup2.hkl]

#
# h,k,l, Fc-squared, Fo-squared, sigma(Fo-squared) and status flag
#
data_I
_shelx_title ' new in P 2/c'
_shelx_refln_list_code          4
_shelx_F_calc_maximum      221.41
_exptl_crystal_F_000       752.00
_reflns_d_resolution_high  0.5981
 
loop_
 _symmetry_equiv_pos_as_xyz
 'x, y, z'
 '-x, y+1/2, -z+1/2'
 '-x, -y, -z'
 'x, -y-1/2, z-1/2'
 
_cell_length_a    10.0334
_cell_length_b    16.5975
_cell_length_c     8.0072
_cell_angle_alpha  90.000
_cell_angle_beta  105.067
_cell_angle_gamma  90.000
 
_shelx_F_squared_multiplier     1.000
 
loop_
 _refln_index_h
 _refln_index_k
 _refln_index_l
 _refln_F_squared_calc
 _refln_F_squared_meas
 _refln_F_squared_sigma
 _refln_observed_status
   2   0   0     1924.12     2000.02      4.97 o
   3   0   0    49022.51    25540.38     50.88 o
   4   0   0      967.72      842.99      6.57 o
   5   0   0     5163.38     5631.79     19.00 o
   6   0   0     4968.77     4985.40     19.79 o
   7   0   0     5585.20     5322.47     22.42 o
   8   0   0     3336.72     3179.82     18.84 o
   9   0   0       72.58       71.85      2.99 o
  10   0   0      954.82      954.44      9.53 o
  11   0   0      569.85      574.86      7.39 o
  12   0   0      371.89      397.96      6.86 o
  13   0   0      129.61      142.03      4.95 o
  14   0   0      416.74      410.64      7.84 o
  15   0   0       28.44       32.92      4.29 o
  16   0   0       39.54       43.24      4.73 o
   2   1   0       15.13       15.28      0.70 o
   3   1   0      215.96      239.00      2.29 o
   4   1   0      670.60      651.94     15.29 o
   5   1   0       36.62       31.01      1.18 o
   6   1   0        1.05        2.38      1.60 o
   7   1   0      437.70      435.05      3.50 o
   8   1   0     1531.04     1440.95      9.16 o
   9   1   0       12.07       12.81      1.58 o
  10   1   0       24.08       24.21      1.94 o
  11   1   0      168.10      176.24      3.28 o
  12   1   0        0.00        8.33      4.52 o
  13   1   0        2.88        1.08      3.21 o
  14   1   0       39.15       33.03      3.09 o
  15   1   0       42.13       44.12      5.55 o
  16   1   0       52.66       51.82      3.55 o
   1   2   0     1183.16     1256.82      4.25 o
   2   2   0    19853.46    13267.46     71.18 o
   3   2   0     2358.92     2445.82     15.29 o
   4   2   0     5661.48     6061.15     85.69 o
   5   2   0     6627.76     6604.27     77.80 o
   6   2   0      235.18      223.29      2.34 o
   7   2   0     2041.95     1917.15      9.72 o
   8   2   0       18.64       25.58      1.73 o
   9   2   0      232.34      229.82      4.31 o
  10   2   0      201.50      206.88      3.24 o
  11   2   0      171.50      178.34      3.39 o
  12   2   0      381.63      386.99      4.76 o
  13   2   0       39.42       43.00      6.14 o
  14   2   0       56.22       57.23      3.19 o
  15   2   0        7.68        8.29      3.29 o
  16   2   0        2.12        3.07      3.53 o
   1   3   0      321.78      302.54      3.07 o
   2   3   0        2.52        2.15      1.73 o
   3   3   0      180.34      166.64      5.15 o
   4   3   0      619.94      656.42      6.21 o
   5   3   0        0.75        3.13      1.44 o
   6   3   0        6.46       14.65      1.70 o
   7   3   0      308.00      285.66      4.12 o
   8   3   0      833.80      790.03      7.65 o
   9   3   0        2.26       -0.37      3.27 o
  10   3   0       66.45       70.69      3.26 o
  11   3   0      502.14      488.12      7.02 o
  12   3   0      398.64      385.13      7.07 o
  13   3   0      119.25      118.97      5.06 o
  14   3   0      247.28      243.74      6.60 o
  15   3   0       62.64       58.42      4.89 o
  16   3   0        0.06       -0.13      4.32 o
   0   4   0    26682.57    19055.62     23.24 o
   1   4   0     8103.68     7977.57    108.04 o
   2   4   0     1185.01     1145.50      4.71 o
   3   4   0     7830.09     7131.33     41.22 o
   4   4   0       83.65      111.71      2.11 o
   5   4   0     1738.03     1680.25     11.11 o
   6   4   0      858.34      868.79      7.62 o
   7   4   0     1112.74     1073.04     10.62 o
   8   4   0     1309.94     1228.66     12.25 o
   9   4   0      551.30      538.79      6.41 o
  10   4   0       64.91       60.05      3.29 o
  11   4   0      251.26      247.01      5.38 o
  12   4   0       21.43       16.94      3.66 o
  13   4   0        7.59        6.24      3.69 o
  14   4   0       54.65       53.41      4.73 o
  15   4   0       81.62       92.09      5.06 o
  16   4   0        0.27       -6.46      6.46 o
   1   5   0       10.23        5.62      0.70 o
   2   5   0      894.69      818.69      4.32 o
   3   5   0      208.00      223.55      1.82 o
   4   5   0      472.07      517.84      5.11 o
   5   5   0     2640.34     2674.61     14.29 o
   6   5   0        0.89        2.69      1.66 o
   7   5   0       37.12       37.55      2.35 o
   8   5   0      353.36      353.13      5.05 o
   9   5   0      350.16      340.42      5.31 o
  10   5   0        6.94        8.82      2.61 o
  11   5   0        7.16        5.76      3.09 o
  12   5   0      542.60      547.29      8.12 o
  13   5   0      342.22      330.00      7.13 o
  14   5   0       90.75       92.29      5.29 o
  15   5   0       34.39       33.71      4.55 o
   0   6   0      232.00      146.85      1.95 o
   1   6   0     1845.47     1955.92     24.40 o
   2   6   0     3368.15     3327.91     25.07 o
   3   6   0     6035.14     6181.36     23.96 o
   4   6   0      985.61     1240.03      9.43 o
   5   6   0     5781.47     5780.09     21.55 o
   6   6   0     1274.58     1275.12     11.07 o
   7   6   0     1825.98     1650.19     13.50 o
   8   6   0       85.28       81.31      3.03 o
   9   6   0     1078.82     1039.21     10.89 o
  10   6   0      555.17      546.97      7.08 o
  11   6   0       35.11       31.70      3.28 o
  12   6   0      377.24      383.30      7.26 o
  13   6   0       11.26       23.61      3.76 o
  14   6   0       43.56       49.06      4.37 o
  15   6   0       38.72       43.09      4.22 o
   1   7   0      273.64      324.60      3.92 o
   2   7   0     1121.18     1250.72     12.68 o
   3   7   0      133.11      132.43      1.79 o
   4   7   0     1442.81     1615.23     11.14 o
   5   7   0      621.42      607.97      5.84 o
   6   7   0        0.42        1.69      2.95 o
   7   7   0      532.05      501.15      5.64 o
   8   7   0      328.82      322.81      4.94 o
   9   7   0       38.86       41.68      3.26 o
  10   7   0        7.15        1.37      4.09 o
  11   7   0       14.92       12.23      3.08 o
  12   7   0        2.69       -1.14      5.47 o
  13   7   0        0.04        4.56      3.76 o
  14   7   0        6.37        6.30      3.77 o
  15   7   0       13.30       14.73      4.20 o
   0   8   0     4173.08     3992.06     15.34 o
   1   8   0      499.55      569.65      5.74 o
   2   8   0     5327.57     5126.20     57.42 o
   3   8   0       25.44       46.99      8.26 o
   4   8   0     1111.37     1073.47      9.49 o
   5   8   0     3881.42     3662.31     18.38 o
   6   8   0     3134.15     3129.49     18.16 o
   7   8   0     1874.35     1833.18     14.83 o
   8   8   0      271.38      266.49      4.73 o
   9   8   0     1671.28     1592.60     15.89 o
  10   8   0       67.94       64.58      3.64 o
  11   8   0       12.81        0.52      4.67 o
  12   8   0      979.98      995.22     10.98 o
  13   8   0      171.77      180.07      5.87 o
  14   8   0        0.02        0.93      5.23 o
  15   8   0       29.74       32.07      4.51 o
   1   9   0       39.15       76.23      3.39 o
   2   9   0        0.27        3.16      1.43 o
   3   9   0      296.01      320.70      6.22 o
   4   9   0      234.58      287.89      3.88 o
   5   9   0      403.66      422.74      4.95 o
   6   9   0      268.70      267.60      4.25 o
   7   9   0      227.46      227.87      4.33 o
   8   9   0        0.02        0.78      3.21 o
   9   9   0      113.11      112.62      3.93 o
  10   9   0      150.95      155.95      4.60 o
  11   9   0       23.71       19.70      3.54 o
  12   9   0       96.96      100.09      5.08 o
  13   9   0      145.11      134.53      5.81 o
  14   9   0       11.74        5.68      5.86 o
  15   9   0       21.31       16.89      4.44 o
   0  10   0     5580.64     5636.03     20.62 o
   1  10   0       10.03       19.41      1.45 o
   2  10   0     1015.76      984.95     10.38 o
   3  10   0     1941.77     1955.28      9.32 o
   4  10   0      564.24      636.20      6.32 o
   5  10   0     1726.77     1555.68     13.00 o
   6  10   0       11.63       20.46      2.24 o
   7  10   0      698.63      697.96      7.05 o
   8  10   0        3.96        5.02      2.37 o
   9  10   0       60.74       70.34      3.61 o
  10  10   0       59.57       67.66      3.76 o
  11  10   0      285.46      276.14      6.12 o
  12  10   0       47.19       53.63      4.47 o
  13  10   0      188.67      193.64      6.18 o
  14  10   0       36.23       40.48      4.31 o
  15  10   0        0.78       -1.58      5.61 o
   1  11   0       10.30        6.23      1.35 o
   2  11   0       24.75       28.41      2.18 o
   3  11   0       64.50       64.41      2.58 o
   4  11   0      120.94      133.41      3.16 o
   5  11   0        6.99        2.56      2.92 o
   6  11   0        0.01       -0.17      2.08 o
   7  11   0      113.81       94.71      3.47 o
   8  11   0        9.41        5.10      2.53 o
   9  11   0       40.82       43.46      3.26 o
  10  11   0       54.61       48.86      3.57 o
  11  11   0       77.80       86.37      4.43 o
  12  11   0        6.36       -2.72      5.55 o
  13  11   0       30.03       28.07      4.24 o
  14  11   0        1.42        1.36      3.89 o
   0  12   0       23.79       21.20      1.82 o
   1  12   0       80.30       60.63      1.66 o
   2  12   0      230.16      200.97      2.51 o
   3  12   0       50.84       53.89      1.69 o
   4  12   0        0.02       -1.82      2.87 o
   5  12   0       57.69       57.76      2.75 o
   6  12   0      494.83      497.65      6.10 o
   7  12   0       30.23       23.65      2.80 o
   8  12   0      199.13      196.31      4.68 o
   9  12   0      617.37      627.42      7.88 o
  10  12   0       93.21       84.77      4.27 o
  11  12   0      108.67      110.97      4.86 o
  12  12   0      187.54      183.88      6.02 o
  13  12   0       31.10       35.33      4.25 o
  14  12   0       15.59       22.40      4.21 o
   1  13   0     1759.25     1654.84     10.66 o
   2  13   0      700.96      659.90      4.81 o
   3  13   0        6.64       11.18      1.48 o
   4  13   0      596.48      549.41      6.15 o
   5  13   0      184.81      183.56      4.08 o
   6  13   0       54.38       53.35      2.92 o
   7  13   0       80.91       72.45      3.47 o
   8  13   0       13.75        8.70      2.96 o
   9  13   0       12.05       12.35      3.27 o
  10  13   0      113.91      105.64      4.56 o
  11  13   0       22.94       23.08      4.05 o
  12  13   0       70.69       73.79      4.68 o
  13  13   0        1.24       -5.79      5.79 o
  14  13   0       92.22       92.01      5.48 o
   0  14   0     1859.71     1738.60     14.39 o
   1  14   0      305.65      282.75     16.62 o
   2  14   0     1121.47     1062.50     22.04 o
   3  14   0      416.29      393.57      3.78 o
   4  14   0       53.10       63.56      3.08 o
   5  14   0     1243.95     1188.14     11.38 o
   6  14   0        8.96       13.09      2.56 o
   7  14   0      499.89      487.55      6.81 o
   8  14   0       34.92       36.51      3.37 o
   9  14   0      212.37      218.41      5.36 o
  10  14   0       87.75       86.70      4.43 o
  11  14   0      392.55      409.05      7.74 o
  12  14   0       69.96       72.10      4.87 o
  13  14   0      124.05      127.93      5.68 o
   1  15   0     2436.77     2238.11     12.03 o
   2  15   0      513.24      444.68     16.61 o
   3  15   0      101.87      105.50      2.49 o
   4  15   0      942.28      857.97      8.82 o
   5  15   0        1.83       -1.25      3.77 o
   6  15   0       86.15       85.89      3.61 o
   7  15   0        4.55       14.35      3.07 o
   8  15   0        0.08        5.65      3.11 o
   9  15   0        0.48       -4.56      4.56 o
  10  15   0        1.67        2.79      4.82 o
  11  15   0       24.86       32.70      4.19 o
  12  15   0       71.89       66.32      4.94 o
  13  15   0        0.19        3.05      5.45 o
   0  16   0     3752.84     3557.50     22.18 o
   1  16   0      942.12      919.92      6.47 o
   2  16   0      175.67      172.04      6.89 o
   3  16   0      644.89      610.19      4.99 o
   4  16   0      580.87      576.34      7.02 o
   5  16   0      200.57      184.25      4.56 o
   6  16   0        2.63        9.56      2.84 o
   7  16   0     1340.51     1264.41     12.14 o
   8  16   0      340.87      336.54      6.53 o
   9  16   0       99.54      106.69      4.62 o
  10  16   0      225.43      236.06      6.23 o
  11  16   0      252.60      254.98      6.83 o
  12  16   0       12.24       12.25      3.94 o
  13  16   0       15.80       24.98      4.11 o
   1  17   0        0.95       15.03      2.02 o
   2  17   0       25.59       19.51      2.89 o
   3  17   0       80.53       63.94      5.02 o
   4  17   0       21.95       16.93      2.69 o
   5  17   0        1.96        2.36      3.75 o
   6  17   0      185.51      170.29      4.82 o
   7  17   0       10.91       15.24      3.29 o
   8  17   0       51.37       53.58      4.06 o
   9  17   0       95.56       98.28      4.73 o
  10  17   0       20.52       16.90      4.08 o
  11  17   0       75.23       71.32      5.18 o
  12  17   0        0.22       -5.58      5.58 o
   0  18   0      402.34      406.03      6.34 o
   1  18   0       71.49       66.86      2.47 o
   2  18   0       28.16       35.72      4.14 o
   3  18   0       98.22       86.73      2.68 o
   4  18   0       37.64       31.82      3.29 o
   5  18   0      395.32      386.31      6.62 o
   6  18   0       40.13       34.92      3.68 o
   7  18   0      109.30      105.59      4.69 o
   8  18   0       14.08       17.54      3.58 o
   9  18   0       18.90       21.64      3.80 o
  10  18   0        3.43        0.45      5.23 o
  11  18   0        8.32       12.13      4.03 o
  12  18   0       11.23        4.94      6.02 o
   1  19   0       51.12       50.80      2.53 o
   2  19   0       13.15       12.83      2.10 o
   3  19   0       19.39       17.80      3.87 o
   4  19   0        1.12       -4.47      4.47 o
   5  19   0       19.13       16.14      3.37 o
   6  19   0        6.72        8.10      3.32 o
   7  19   0      166.12      167.28      5.49 o
   8  19   0       42.46       42.73      4.01 o
   9  19   0        0.07        0.22      5.11 o
  10  19   0       34.05       27.68      4.51 o
  11  19   0       25.37       29.76      4.40 o
   0  20   0     1238.11     1190.29     11.88 o
   1  20   0      213.16      210.38      3.76 o
   2  20   0      121.62      121.34      3.18 o
   3  20   0      386.06      382.90      4.78 o
   4  20   0      434.15      425.06      7.20 o
   5  20   0        2.64        1.32      4.77 o
   6  20   0      213.00      206.76      5.86 o
   7  20   0      189.04      191.83      5.74 o
   8  20   0       43.26       44.00      4.31 o
   9  20   0       66.87       69.94      4.70 o
  10  20   0      179.13      177.57      6.30 o
  11  20   0        5.98        5.77      4.21 o
   1  21   0        5.77        9.98      6.29 o
   2  21   0        0.14        8.70      4.58 o
   3  21   0       63.00       58.29      3.16 o
   4  21   0        8.74       -3.14      3.83 o
   5  21   0      153.05      134.46      5.77 o
   6  21   0       38.85       33.08      4.19 o
   7  21   0       34.74       28.57      4.28 o
   8  21   0      101.27      116.63      5.21 o
   9  21   0       28.65       32.06      4.37 o
  10  21   0       60.91       56.79      5.06 o
   0  22   0      426.47      410.64      7.41 o
   1  22   0        1.34       -5.00      8.19 o
   2  22   0      619.49      624.05     10.36 o
   3  22   0       58.30       56.19      3.07 o
   4  22   0        7.31        3.22      5.15 o
   5  22   0      739.13      730.19     10.28 o
   6  22   0       13.24       11.71      4.18 o
   7  22   0      315.62      309.64      7.29 o
   8  22   0       32.41       23.56      4.54 o
   9  22   0       42.43       42.39      4.69 o
   1  23   0      236.92      244.03      6.30 o
   2  23   0        4.98       28.71      6.45 o
   3  23   0       84.24       86.61      3.39 o
   4  23   0      147.86      147.63      5.55 o
   5  23   0      151.75      120.62      6.83 o
   6  23   0       24.79       17.71      4.48 o
   7  23   0       29.64       25.74      4.69 o
   8  23   0      139.31      147.77      5.92 o
   9  23   0        1.90        5.03      5.99 o
   0  24   0      204.81      201.42      6.16 o
   1  24   0      202.74      207.63      4.58 o
   2  24   0      655.45      636.09     14.51 o
   3  24   0       35.02       37.29      3.09 o
   4  24   0       12.59       -3.61      6.34 o
   5  24   0      524.37      510.99      9.49 o
   6  24   0       85.17       73.14      5.58 o
   7  24   0       11.23        9.94      4.22 o
   8  24   0        0.87        3.95      5.85 o
   1  25   0      205.73      218.32      4.70 o
   2  25   0       21.53       37.64      3.19 o
   3  25   0       45.71       55.63      3.34 o
   4  25   0       68.73       70.38      4.96 o
   5  25   0       62.94       60.20      5.69 o
   6  25   0      246.73      258.67      7.58 o
   7  25   0        0.10       -2.90      6.34 o
   0  26   0       78.86       87.64      5.10 o
   1  26   0       25.51       45.13      4.86 o
   2  26   0        0.69        1.21      4.07 o
   3  26   0       52.20       56.92      3.31 o
   4  26   0        7.96       -1.51      6.06 o
   5  26   0       12.84       18.26      4.60 o
   1  27   0        0.01       -0.70     11.76 o
   2  27   0        3.75        5.79      4.18 o
   3  27   0        6.31        1.21      4.34 o
 -16   1   1       68.17       66.92      3.66 o
 -15   1   1      309.36      330.82      5.38 o
 -14   1   1       28.15       28.99      3.47 o
 -13   1   1      283.19      293.67      4.49 o
 -12   1   1       59.33       62.86      2.60 o
 -11   1   1      505.02      512.52      4.90 o
 -10   1   1      591.63      587.06      4.82 o
  -9   1   1      144.88      170.92      3.02 o
  -8   1   1       41.65       46.13      6.28 o
  -7   1   1     4122.38     4165.26     13.80 o
  -6   1   1      539.85      537.58      5.32 o
  -5   1   1     5573.00     5742.41     82.19 o
  -4   1   1    10765.14     9297.49    212.01 o
  -3   1   1      746.05      938.43      5.47 o
  -2   1   1     1938.66     2168.30     11.01 o
  -1   1   1     4692.71     4650.37     14.55 o
   0   1   1     6882.31     5558.28    153.76 o
   1   1   1      119.90      185.87      1.63 o
   2   1   1       92.42       67.89      0.80 o
   3   1   1     5475.14     5265.69     17.39 o
   4   1   1      855.61      809.40      4.90 o
   5   1   1      756.10      797.73     10.39 o
   6   1   1      926.78      988.55      6.76 o
   7   1   1     1343.65     1326.54      8.39 o
   8   1   1        0.03       -1.43      3.42 o
   9   1   1        0.36       -2.31      2.31 o
  10   1   1      304.35      293.66      4.76 o
  11   1   1       34.18       37.06      2.97 o
  12   1   1       12.73        9.52      3.15 o
  13   1   1       37.12       34.94      3.63 o
  14   1   1        1.04        3.60      3.91 o
  15   1   1        0.19       -0.71      4.83 o
 -16   2   1      109.23      106.67      4.10 o
 -15   2   1        0.18        0.93      3.98 o
 -14   2   1        0.16       -0.28      3.34 o
 -13   2   1        2.01        2.93      3.38 o
 -12   2   1        9.25        7.61      2.18 o
 -11   2   1       39.77       43.29      2.28 o
 -10   2   1       11.63       10.62      2.02 o
  -9   2   1      103.54       97.95      2.53 o
  -8   2   1      221.82      188.46      2.66 o
  -7   2   1      496.30      506.22      3.61 o
  -6   2   1        1.75        2.83      1.01 o
  -5   2   1      675.72      813.02      7.14 o
  -4   2   1     1963.45     1906.72      6.98 o
  -3   2   1     1373.17     1513.26     14.95 o
  -2   2   1      301.97      380.31      2.37 o
  -1   2   1     2386.42     2656.35     14.30 o
   0   2   1     4765.67     4915.09     38.67 o
   1   2   1        0.00        4.44      0.34 o
   2   2   1      266.23      374.16      3.74 o
   3   2   1     7583.93     6921.11     29.08 o
   4   2   1      437.06      364.40      2.66 o
   5   2   1      334.86      328.67      2.63 o
   6   2   1     4535.84     4490.11     29.43 o
   7   2   1     1726.54     1656.61      9.36 o
   8   2   1      114.92      113.25      2.42 o
   9   2   1      228.47      229.15      7.41 o
  10   2   1     1211.85     1142.18      8.53 o
  11   2   1      375.98      366.92      4.51 o
  12   2   1       48.46       49.61      4.42 o
  13   2   1       15.33       13.02      2.50 o
  14   2   1      696.64      716.97      7.30 o
  15   2   1        4.79        6.85      3.27 o
 -16   3   1       27.29       26.25      4.77 o
 -15   3   1       12.80        4.93      5.84 o
 -14   3   1        0.09        4.89      3.40 o
 -13   3   1      206.14      214.80      5.88 o
 -12   3   1      214.41      216.20      5.43 o
 -11   3   1      101.96       97.99      3.95 o
 -10   3   1       37.95       33.50      2.85 o
  -9   3   1       11.80       18.28      2.31 o
  -8   3   1      860.98      780.71      7.50 o
  -7   3   1      244.67      249.41      3.83 o
  -6   3   1     1583.11     1559.74     11.23 o
  -5   3   1      105.89      113.01      2.29 o
  -4   3   1        0.05        2.58      1.08 o
  -3   3   1      131.49      186.37      3.27 o
  -2   3   1     5503.68     5258.54    108.00 o
  -1   3   1      190.13      171.39      4.65 o
   0   3   1     2483.00     2192.58      5.38 o
   1   3   1      549.05      505.23      2.87 o
   2   3   1     9526.02     8514.85    144.44 o
   3   3   1      516.74      646.41      4.09 o
   4   3   1      447.14      452.22      4.72 o
   5   3   1     3274.81     3169.97     15.52 o
   6   3   1     1055.72     1056.98     10.01 o
   7   3   1       87.29       82.86      3.01 o
   8   3   1      663.40      648.10      6.58 o
   9   3   1      292.01      283.44      4.97 o
  10   3   1       89.98       88.13      3.77 o
  11   3   1      135.52      135.60      4.60 o
  12   3   1      268.64      242.46      6.24 o
  13   3   1       19.00       17.66      3.90 o
  14   3   1       11.66       12.24      4.60 o
  15   3   1       82.41       73.76      5.27 o
 -16   4   1        2.86        7.09      4.11 o
 -15   4   1        5.31        7.51      3.90 o
 -14   4   1        1.60       -2.57      5.45 o
 -13   4   1       70.74       78.44      4.44 o
 -12   4   1       54.12       53.32      3.90 o
 -11   4   1        5.00        3.10      4.11 o
 -10   4   1       25.76       23.29      2.75 o
  -9   4   1        2.54       -2.19      3.33 o
  -8   4   1       43.16       43.17      2.49 o
  -7   4   1      243.00      249.90      3.82 o
  -6   4   1      176.28      182.36      3.05 o
  -5   4   1     3148.33     3401.08     15.40 o
  -4   4   1     1248.72     1176.14      8.28 o
  -3   4   1      157.10      160.63      5.54 o
  -2   4   1     7810.50     7514.16     62.24 o
  -1   4   1     8253.07     7744.51     70.19 o
   0   4   1     5928.64     5907.75     77.69 o
   1   4   1     4222.82     4514.82     18.38 o
   2   4   1     7087.24     6660.64     60.23 o
   3   4   1      975.77      861.43      7.13 o
   4   4   1        5.27        4.61      1.24 o
   5   4   1     6602.45     6261.32     22.09 o
   6   4   1       11.21        8.88      2.01 o
   7   4   1     3964.46     3747.72     20.16 o
   8   4   1      234.80      257.19      4.54 o
   9   4   1      502.43      479.97      6.29 o
  10   4   1      674.60      661.60      7.66 o
  11   4   1       29.17       27.00      3.25 o
  12   4   1     1072.25     1038.72     10.93 o
  13   4   1        0.13        1.03      4.73 o
  14   4   1      358.83      354.65      7.98 o
  15   4   1       64.81       55.93      5.11 o
 -16   5   1       38.76       27.45      5.04 o
 -15   5   1      154.25      162.80      6.04 o
 -14   5   1       90.85       92.98      4.74 o
 -13   5   1        2.98        0.78      5.40 o
 -12   5   1      426.84      423.06      7.20 o
 -11   5   1      878.07      837.59      8.96 o
 -10   5   1       37.93       35.45      3.02 o
  -9   5   1      209.65      182.70      4.11 o
  -8   5   1      846.17      795.25      7.78 o
  -7   5   1      845.98      891.45      8.41 o
  -6   5   1       87.12      100.38      2.55 o
  -5   5   1     2730.32     2721.55     14.21 o
  -4   5   1     4506.88     4276.96     16.21 o
  -3   5   1     1313.65     1417.47     18.19 o
  -2   5   1       19.56       10.23      0.79 o
  -1   5   1      609.16      446.14      5.63 o
   0   5   1      554.78      668.49     19.93 o
   1   5   1      639.27      579.74      4.39 o
   2   5   1     2496.35     2739.12     14.56 o
   3   5   1     2918.81     2848.51     17.25 o
   4   5   1        5.18        5.46      1.32 o
   5   5   1       41.98       41.74      2.30 o
   6   5   1      358.36      358.35      4.47 o
   7   5   1       38.76       30.60      2.46 o
   8   5   1       34.68       41.32      2.81 o
   9   5   1      155.13      152.30      4.19 o
  10   5   1       17.15       12.33      2.93 o
  11   5   1        0.37        2.88      3.97 o
  12   5   1       10.84        3.42      4.74 o
  13   5   1        0.72        4.27      3.40 o
  14   5   1       14.04       13.05      3.97 o
  15   5   1        2.24        1.01      6.10 o
 -16   6   1        9.36       13.55      4.39 o
 -15   6   1        3.20        4.08      5.54 o
 -14   6   1       27.64       24.16      4.34 o
 -13   6   1       32.58       23.58      4.56 o
 -12   6   1       82.19       78.31      4.38 o
 -11   6   1        0.65       -0.64      4.59 o
 -10   6   1      105.67      111.74      3.81 o
  -9   6   1        8.95       11.12      2.42 o
  -8   6   1        3.61        2.50      2.33 o
  -7   6   1       27.97       27.64      2.11 o
  -6   6   1       51.02       45.47      2.25 o
  -5   6   1     2711.41     2754.17     14.75 o
  -4   6   1       48.18       55.74      1.82 o
  -3   6   1      601.18      739.13      4.71 o
  -2   6   1     1557.06     1563.19     38.98 o
  -1   6   1        0.00       84.53     21.30 o
   0   6   1     7159.82     7704.84     81.61 o
   1   6   1     2084.55     1876.69     18.50 o
   2   6   1     2512.76     2700.77     38.50 o
   3   6   1      413.19      467.76      9.77 o
   4   6   1     1608.95     1632.38     11.15 o
   5   6   1     4951.62     4702.34     20.21 o
   6   6   1        0.69       -0.67      2.33 o
   7   6   1      875.56      809.29      8.61 o
   8   6   1      352.76      375.60      5.44 o
   9   6   1      904.66      869.17      8.41 o
  10   6   1      157.51      163.12      4.45 o
  11   6   1      400.76      409.44      6.81 o
  12   6   1     1920.08     1917.58     18.25 o
  13   6   1       94.29       90.28      4.81 o
  14   6   1        8.57       11.34      3.75 o
  15   6   1       63.07       61.30      5.21 o
 -15   7   1       12.23        8.88      3.85 o
 -14   7   1       19.91       25.89      4.08 o
 -13   7   1     1954.38     1979.24     18.80 o
 -12   7   1      267.03      258.38      6.29 o
 -11   7   1      861.63      840.66      9.09 o
 -10   7   1      367.74      363.27      6.00 o
  -9   7   1     1264.48     1284.56     11.90 o
  -8   7   1     2147.02     1882.27     15.58 o
  -7   7   1       58.42       67.46      2.72 o
  -6   7   1     4124.90     3878.09     19.33 o
  -5   7   1      846.93      828.91      7.37 o
  -4   7   1      180.46      239.39      3.26 o
  -3   7   1     2677.37     2839.71      9.57 o
  -2   7   1        6.11        1.95      0.72 o
  -1   7   1     1622.07     1649.67     11.69 o
   0   7   1     3451.36     3642.41      9.88 o
   1   7   1     1401.91     1216.47     27.49 o
   2   7   1     5731.98     5936.57     61.46 o
   3   7   1      179.52      137.06      2.78 o
   4   7   1      105.49      120.62      2.64 o
   5   7   1     6365.27     6111.55     23.62 o
   6   7   1      118.48      108.86      2.99 o
   7   7   1      135.70      133.37      3.48 o
   8   7   1      278.44      290.13      4.92 o
   9   7   1      140.63      143.86      4.14 o
  10   7   1       57.73       58.32      3.55 o
  11   7   1        0.08       -4.67      4.67 o
  12   7   1      153.65      159.70      5.73 o
  13   7   1        2.97        1.51      5.13 o
  14   7   1        4.25       -1.66      5.23 o
  15   7   1       42.53       50.99      4.81 o
 -15   8   1       30.38       32.51      4.53 o
 -14   8   1       44.47       26.03      4.74 o
 -13   8   1       25.54       26.45      5.37 o
 -12   8   1      227.89      223.09      6.33 o
 -11   8   1       33.96       30.55      3.64 o
 -10   8   1       93.27       91.89      3.98 o
  -9   8   1      158.79      176.40      4.53 o
  -8   8   1        7.71        6.52      2.32 o
  -7   8   1      627.79      623.87      6.29 o
  -6   8   1      174.60      198.92      3.80 o
  -5   8   1      207.30      215.59      3.52 o
  -4   8   1     2528.16     2545.97     14.37 o
  -3   8   1      262.60      321.71      9.65 o
  -2   8   1       31.31       25.42      1.01 o
  -1   8   1      891.68     1102.50     16.81 o
   0   8   1      656.33      713.09      6.30 o
   1   8   1        0.91       -0.77      1.24 o
   2   8   1      103.59      104.99      3.49 o
   3   8   1      678.83      744.44      7.60 o
   4   8   1     1199.04     1126.05     10.08 o
   5   8   1      147.91      128.35      3.13 o
   6   8   1      236.80      234.80      4.01 o
   7   8   1       46.05       25.15      2.48 o
   8   8   1       33.92       50.49      3.03 o
   9   8   1      128.68      130.15      4.10 o
  10   8   1        4.82        6.89      2.60 o
  11   8   1       12.44        9.89      3.34 o
  12   8   1       11.58       13.86      3.98 o
  13   8   1        7.72       14.24      3.61 o
  14   8   1        0.73        2.40      5.05 o
  15   8   1        0.28        5.37      4.07 o
 -15   9   1       11.26        4.03      5.94 o
 -14   9   1        6.81       13.62      3.65 o
 -13   9   1     1088.95     1078.21     11.83 o
 -12   9   1      968.75      973.25     10.75 o
 -11   9   1      131.36      139.88      4.72 o
 -10   9   1      201.33      201.45      4.87 o
  -9   9   1      715.17      718.56      7.82 o
  -8   9   1       32.51       35.03      2.66 o
  -7   9   1       67.08       77.94      2.92 o
  -6   9   1     3414.91     3267.89     18.89 o
  -5   9   1     3110.75     3048.92     17.20 o
  -4   9   1     2154.95     2243.11     14.14 o
  -3   9   1       33.46       47.97      1.35 o
  -2   9   1     2085.09     1972.33     58.08 o
  -1   9   1      473.78      486.99     11.74 o
   0   9   1     1419.25     1436.52      7.11 o
   1   9   1       65.49       71.05      4.61 o
   2   9   1     2199.37     2250.10     19.15 o
   3   9   1       95.73       87.29      3.63 o
   4   9   1      124.35      106.85      2.83 o
   5   9   1      754.08      701.03      6.88 o
   6   9   1       36.88       37.18      2.45 o
   7   9   1      755.59      698.26      7.04 o
   8   9   1        7.85        5.51      2.69 o
   9   9   1       80.47       66.70      3.49 o
  10   9   1       14.52       16.86      2.86 o
  11   9   1       20.90       20.39      3.61 o
  12   9   1        2.95       -3.08      5.86 o
  13   9   1        2.34        2.46      5.22 o
  14   9   1        0.00       -5.56      5.56 o
 -15  10   1        2.79        9.49      3.89 o
 -14  10   1       20.68       21.11      4.37 o
 -13  10   1       18.08       20.90      4.42 o
 -12  10   1        0.76       -5.65      5.65 o
 -11  10   1       76.65       78.68      4.08 o
 -10  10   1       10.11       12.04      2.88 o
  -9  10   1      136.11      125.39      4.06 o
  -8  10   1        6.10        3.32      3.36 o
  -7  10   1      110.27      103.39      3.37 o
  -6  10   1      881.07      866.03      9.03 o
  -5  10   1     1698.26     1593.42     13.08 o
  -4  10   1       40.12       47.42      2.31 o
  -3  10   1       67.26       73.24      1.68 o
  -2  10   1     1910.67     1867.47     40.96 o
  -1  10   1      390.80      449.43      3.10 o
   0  10   1      536.06      585.97     11.32 o
   1  10   1      483.02      447.22      4.86 o
   2  10   1     2307.75     2361.10     10.05 o
   3  10   1        9.48        6.20      1.14 o
   4  10   1     1053.90     1088.08     10.74 o
   5  10   1     3841.12     3658.04     20.17 o
   6  10   1       47.05       44.16      2.71 o
   7  10   1      746.57      720.50      7.34 o
   8  10   1     1276.00     1286.77     12.35 o
   9  10   1      140.32      145.75      4.40 o
  10  10   1       34.73       29.53      3.43 o
  11  10   1      474.53      470.32      7.85 o
  12  10   1     1088.40     1125.38     12.01 o
  13  10   1      160.01      175.45      5.97 o
  14  10   1        0.10        8.12      3.61 o
 -15  11   1       33.15       36.28      4.63 o
 -14  11   1       73.82       78.44      5.01 o
 -13  11   1       98.36      105.97      5.25 o
 -12  11   1       80.63       82.77      4.68 o
 -11  11   1       86.40       93.34      4.38 o
 -10  11   1      544.00      565.79      7.74 o
  -9  11   1      325.79      326.76      5.95 o
  -8  11   1      614.10      649.54      7.41 o
  -7  11   1      600.25      601.29      6.74 o
  -6  11   1     1099.03     1062.10     10.15 o
  -5  11   1       22.14       18.60      2.25 o
  -4  11   1     1324.43     1365.84     12.11 o
  -3  11   1     1381.92     1367.41      8.15 o
  -2  11   1       60.79       45.77     10.56 o
  -1  11   1       77.28       78.32      2.57 o
   0  11   1     3728.95     3467.52     14.74 o
   1  11   1       38.23       41.84      1.49 o
   2  11   1        3.25        4.78      1.47 o
   3  11   1       30.99       27.27      2.73 o
   4  11   1      755.14      747.12      7.25 o
   5  11   1        0.76       -3.45      3.45 o
   6  11   1       10.65        5.49      2.46 o
   7  11   1      122.92      123.69      3.84 o
   8  11   1       38.99       38.50      3.21 o
   9  11   1        3.00       -3.92      3.92 o
  10  11   1        2.08        2.14      4.47 o
  11  11   1        9.52        6.35      3.71 o
  12  11   1       25.30       23.46      4.26 o
  13  11   1        7.41       10.42      3.85 o
  14  11   1        0.04       -2.81      5.57 o
 -14  12   1        2.23       -0.99      5.40 o
 -13  12   1        9.57       12.94      4.13 o
 -12  12   1       26.56       29.02      4.01 o
 -11  12   1       13.05       13.33      3.70 o
 -10  12   1        4.41        0.00      4.52 o
  -9  12   1      118.67      113.80      4.31 o
  -8  12   1      190.37      173.38      4.48 o
  -7  12   1       41.12       43.61      2.90 o
  -6  12   1      676.23      605.67      6.68 o
  -5  12   1       26.44       23.71      2.46 o
  -4  12   1       34.54       33.67      2.32 o
  -3  12   1      790.84      779.10      5.69 o
  -2  12   1      547.18      550.65      8.25 o
  -1  12   1      475.71      447.76      5.11 o
   0  12   1     2731.32     2752.64     11.73 o
   1  12   1     1686.04     1568.81      8.90 o
   2  12   1      840.26      834.36      5.83 o
   3  12   1     1084.69     1032.24     11.28 o
   4  12   1      666.86      618.10      6.39 o
   5  12   1     3314.88     3127.87     20.04 o
   6  12   1     1122.96     1050.54     10.80 o
   7  12   1      876.04      901.27      9.34 o
   8  12   1       44.03       34.35      3.16 o
   9  12   1       35.84       43.46      3.29 o
  10  12   1      291.11      301.04      6.34 o
  11  12   1       92.94       96.64      4.70 o
  12  12   1      245.48      239.00      6.45 o
  13  12   1        0.54        8.41      3.72 o
  14  12   1      113.97      115.84      5.86 o
 -14  13   1        7.94        1.78      6.00 o
 -13  13   1      309.45      329.22      7.57 o
 -12  13   1       75.68       72.79      4.84 o
 -11  13   1        8.06       10.85      3.75 o
 -10  13   1       19.89       21.22      3.47 o
  -9  13   1      156.76      140.88      4.82 o
  -8  13   1      154.08      154.79      4.69 o
  -7  13   1        0.02        1.82      3.64 o
  -6  13   1     1068.59      978.69      9.30 o
  -5  13   1      743.62      718.68      7.16 o
  -4  13   1      151.72      119.21      3.49 o
  -3  13   1     1268.73     1214.61      8.48 o
  -2  13   1       74.20       78.57     14.05 o
  -1  13   1      246.37      243.69      3.84 o
   0  13   1       39.21       55.26      3.18 o
   1  13   1      433.09      372.49      3.60 o
   2  13   1        7.83       18.00      2.32 o
   3  13   1      455.69      425.17      5.74 o
   4  13   1      160.95      151.23      3.83 o
   5  13   1       83.49       88.70      3.21 o
   6  13   1        1.59        4.74      2.39 o
   7  13   1       43.26       50.14      3.55 o
   8  13   1        4.44        4.91      2.75 o
   9  13   1       17.54       17.90      3.24 o
  10  13   1        2.67        4.39      5.06 o
  11  13   1       47.62       50.65      4.13 o
  12  13   1       16.97       25.87      3.97 o
  13  13   1       17.89       13.20      4.11 o
 -14  14   1       27.95       25.56      4.61 o
 -13  14   1        5.79        9.51      4.03 o
 -12  14   1       11.54        9.10      3.93 o
 -11  14   1        4.60        4.70      5.34 o
 -10  14   1       56.51       49.79      3.94 o
  -9  14   1      127.56      135.00      4.68 o
  -8  14   1      429.02      432.00      6.89 o
  -7  14   1      697.65      695.12      7.91 o
  -6  14   1      354.51      325.31      5.44 o
  -5  14   1      419.58      389.05      5.74 o
  -4  14   1     1478.57     1378.50     13.70 o
  -3  14   1        3.31       -3.64      3.93 o
  -2  14   1       87.92       77.15      2.12 o
  -1  14   1     2435.49     2318.01     11.71 o
   0  14   1      675.69      670.80      4.63 o
   1  14   1       68.39       61.12      3.93 o
   2  14   1      477.18      469.28      6.59 o
   3  14   1     1287.96     1262.74      7.95 o
   4  14   1       17.73       26.79      2.45 o
   5  14   1       70.32       71.17      3.22 o
   6  14   1      464.26      430.83      6.26 o
   7  14   1      785.95      765.86      8.51 o
   8  14   1       47.32       50.46      3.45 o
   9  14   1       71.76       76.82      4.22 o
  10  14   1      492.09      496.47      8.05 o
  11  14   1      127.81      138.55      5.32 o
  12  14   1        5.41       -3.04      5.34 o
  13  14   1       86.25       89.29      5.45 o
 -13  15   1       86.70       94.22      5.27 o
 -12  15   1       26.29       19.62      4.44 o
 -11  15   1      872.34      875.03     10.85 o
 -10  15   1       63.28       63.80      4.10 o
  -9  15   1       64.60       66.63      4.07 o
  -8  15   1     1374.18     1340.47     14.16 o
  -7  15   1     1135.59     1142.23     11.27 o
  -6  15   1      174.10      174.94      4.36 o
  -5  15   1       59.19       64.99      3.31 o
  -4  15   1     1009.76      963.62      9.33 o
  -3  15   1      405.32      381.65      6.53 o
  -2  15   1       18.32       17.65      1.77 o
  -1  15   1     1964.86     1847.70     11.04 o
   0  15   1     1165.10     1143.21     10.32 o
   1  15   1        0.11       -0.39      3.27 o
   2  15   1      107.04      107.60      2.44 o
   3  15   1      266.95      245.12      7.90 o
   4  15   1       54.96       62.98      3.22 o
   5  15   1        9.06       13.97      2.58 o
   6  15   1       91.45       91.26      3.80 o
   7  15   1      618.95      630.70      8.07 o
   8  15   1        6.00        1.77      4.48 o
   9  15   1        5.40        3.84      4.73 o
  10  15   1       17.01       18.74      3.84 o
  11  15   1        6.39        8.82      3.80 o
  12  15   1        0.01        4.83      5.27 o
  13  15   1        5.39        2.48      4.03 o
 -13  16   1        0.71       -5.98      5.98 o
 -12  16   1       50.59       52.05      4.86 o
 -11  16   1        2.01       -1.10      5.97 o
 -10  16   1        1.65        4.08      4.85 o
  -9  16   1        5.56        8.81      3.29 o
  -8  16   1        2.34        3.62      3.33 o
  -7  16   1       37.75       40.78      3.57 o
  -6  16   1      156.52      143.30      4.27 o
  -5  16   1        3.19        2.05      3.59 o
  -4  16   1       39.01       26.82      3.11 o
  -3  16   1      109.35       83.53      5.27 o
  -2  16   1       59.02       52.43      2.10 o
  -1  16   1        9.64       38.14     10.93 o
   0  16   1      499.87      499.86      7.71 o
   1  16   1       67.41       69.89      2.31 o
   2  16   1      137.50      127.09      4.78 o
   3  16   1      169.77      156.35      2.87 o
   4  16   1        5.78        8.34      2.53 o
   5  16   1       76.95       70.26      3.50 o
   6  16   1        0.89       -0.96      3.88 o
   7  16   1      172.27      185.84      5.15 o
   8  16   1       76.67       74.33      4.18 o
   9  16   1       12.25       11.83      3.59 o
  10  16   1        0.04       -0.22      5.00 o
  11  16   1       47.30       50.93      4.67 o
  12  16   1        6.93       13.35      3.87 o
 -13  17   1      161.05      165.64      6.68 o
 -12  17   1        0.81        3.20      5.79 o
 -11  17   1      435.56      462.12      8.58 o
 -10  17   1        2.72        1.06      5.26 o
  -9  17   1      155.53      158.05      5.38 o
  -8  17   1      316.14      311.10      6.55 o
  -7  17   1        8.17        4.52      4.81 o
  -6  17   1       36.05       36.53      3.33 o
  -5  17   1       45.86       43.52      3.25 o
  -4  17   1       95.64       90.21      3.86 o
  -3  17   1      131.03      123.14      3.02 o
  -2  17   1       11.32       12.10      2.59 o
  -1  17   1        5.70       10.20      1.90 o
   0  17   1      885.48      870.17      6.49 o
   1  17   1       28.29       32.20      2.07 o
   2  17   1       14.51       10.89      1.95 o
   3  17   1      334.14      309.75     10.70 o
   4  17   1      159.75      159.63      4.45 o
   5  17   1       80.91       76.17      3.72 o
   6  17   1       31.56       36.68      3.38 o
   7  17   1      317.65      319.93      6.63 o
   8  17   1       34.68       40.54      3.65 o
   9  17   1       21.93       19.83      3.66 o
  10  17   1       15.28       12.04      4.10 o
  11  17   1       75.68       69.89      5.21 o
  12  17   1        2.92        0.52      6.21 o
 -12  18   1       28.96       33.96      4.52 o
 -11  18   1        1.32        7.50      3.84 o
 -10  18   1       33.73       33.64      4.24 o
  -9  18   1       71.29       72.41      4.50 o
  -8  18   1       85.72       89.92      4.50 o
  -7  18   1      905.28      935.49     10.15 o
  -6  18   1        0.01       -1.90      4.49 o
  -5  18   1       29.52       22.63      3.24 o
  -4  18   1      789.83      752.66      8.60 o
  -3  18   1      229.36      196.30      3.49 o
  -2  18   1       84.98       91.30      4.05 o
  -1  18   1      447.36      442.44     10.03 o
   0  18   1     1722.88     1660.08     26.44 o
   1  18   1       67.14       63.26      2.37 o
   2  18   1      189.90      189.50      3.66 o
   3  18   1      699.04      643.59      6.88 o
   4  18   1      194.97      200.01      4.89 o
   5  18   1        1.03       -1.88      4.18 o
   6  18   1      144.76      142.91      4.81 o
   7  18   1      772.45      764.02      9.60 o
   8  18   1      114.43      123.66      4.99 o
   9  18   1       41.70       44.90      4.20 o
  10  18   1      488.84      509.89      9.12 o
  11  18   1      182.63      186.09      6.62 o
 -12  19   1       68.65       75.89      5.16 o
 -11  19   1       25.59       23.56      4.15 o
 -10  19   1       48.28       50.76      4.42 o
  -9  19   1       42.95       48.96      4.16 o
  -8  19   1       90.52       97.86      4.81 o
  -7  19   1      109.48      101.91      4.79 o
  -6  19   1       69.87       66.63      4.16 o
  -5  19   1      112.15      110.34      4.54 o
  -4  19   1      341.57      300.16      6.56 o
  -3  19   1       15.19       11.17      2.67 o
  -2  19   1      283.08      284.19      9.39 o
  -1  19   1      582.63      575.98      5.43 o
   0  19   1       19.30       58.51      3.98 o
   1  19   1       36.40       41.90      3.10 o
   2  19   1      250.85      235.67      6.12 o
   3  19   1      244.27      229.23     12.11 o
   4  19   1        0.41       -4.39      4.39 o
   5  19   1       25.35       23.92      3.59 o
   6  19   1      736.60      719.54      9.42 o
   7  19   1      120.31      125.01      5.23 o
   8  19   1       75.35       79.80      4.54 o
   9  19   1       31.89       37.29      4.31 o
  10  19   1       43.15       48.48      4.76 o
  11  19   1       61.29       57.47      5.29 o
 -11  20   1        0.01       -2.84      5.83 o
 -10  20   1        0.07       -1.21      5.44 o
  -9  20   1        6.32        1.14      5.17 o
  -8  20   1        0.31       -1.50      4.69 o
  -7  20   1        6.52        8.44      3.57 o
  -6  20   1      129.76      122.30      5.05 o
  -5  20   1      161.90      151.73      5.17 o
  -4  20   1        6.12       -4.99      5.15 o
  -3  20   1       56.32       57.56      2.78 o
  -2  20   1      645.66      637.89      8.46 o
  -1  20   1       85.60       97.83      3.07 o
   0  20   1       84.85       93.77      5.95 o
   1  20   1     1179.45     1163.06     11.00 o
   2  20   1      235.25      214.41      4.81 o
   3  20   1      148.78      133.78      3.55 o
   4  20   1      310.05      310.09      6.37 o
   5  20   1      429.51      414.64      7.47 o
   6  20   1        0.04       -0.20      5.11 o
   7  20   1       54.98       57.23      4.39 o
   8  20   1      122.18      119.71      5.34 o
   9  20   1      110.99      112.90      5.47 o
  10  20   1       53.52       54.04      5.00 o
 -10  21   1        1.84        1.01      5.79 o
  -9  21   1       26.40       21.83      4.21 o
  -8  21   1       52.39       52.59      4.45 o
  -7  21   1       14.36       12.85      4.00 o
  -6  21   1      103.22      104.69      5.10 o
  -5  21   1        5.34        4.74      3.53 o
  -4  21   1      308.80      316.70      6.49 o
  -3  21   1       40.84       36.57      2.72 o
  -2  21   1      192.40      202.85      3.88 o
  -1  21   1      303.72      308.91      4.56 o
   0  21   1      187.88      180.47      3.80 o
   1  21   1      417.66      442.23      5.41 o
   2  21   1        0.52        2.51      2.98 o
   3  21   1      279.70      266.10      7.15 o
   4  21   1       41.51       26.69      4.55 o
   5  21   1        0.06       -2.43      5.11 o
   6  21   1      269.84      282.94      6.89 o
   7  21   1       16.03       17.03      3.84 o
   8  21   1       52.22       59.71      4.79 o
   9  21   1       12.82       10.65      4.22 o
  10  21   1       11.18       11.95      4.39 o
 -10  22   1       57.77       66.05      5.14 o
  -9  22   1       20.98       18.61      4.25 o
  -8  22   1       15.99       14.30      4.18 o
  -7  22   1      231.31      236.15      6.70 o
  -6  22   1      143.91      134.38      5.85 o
  -5  22   1        0.33        2.72      5.03 o
  -4  22   1       11.66       12.95      3.79 o
  -3  22   1       37.40       35.47      2.78 o
  -2  22   1        8.48       18.39      2.85 o
  -1  22   1       52.11       67.88      3.01 o
   0  22   1        0.02        4.75      2.83 o
   1  22   1      537.99      535.46      6.06 o
   2  22   1       74.99       75.73      3.20 o
   3  22   1        4.64        2.44      3.69 o
   4  22   1      414.20      399.56      7.77 o
   5  22   1      179.07      181.03      6.07 o
   6  22   1      101.03       91.07      5.38 o
   7  22   1       25.66       25.34      4.05 o
   8  22   1      114.27      117.81      5.57 o
   9  22   1        2.91       -2.07      5.83 o
  -9  23   1      100.59      101.17      5.48 o
  -8  23   1        0.51       -3.22      5.82 o
  -7  23   1        4.54       -5.86      5.86 o
  -6  23   1      236.80      234.95      6.87 o
  -5  23   1      294.37      291.23      7.05 o
  -4  23   1       27.50       29.67      3.82 o
  -3  23   1       14.21       15.07      2.66 o
  -2  23   1      569.89      554.93      6.28 o
  -1  23   1        0.04        6.37      2.96 o
   0  23   1       31.76       30.37      2.79 o
   1  23   1      235.38      242.80      4.93 o
   2  23   1       88.18       90.37      3.40 o
   3  23   1        3.63        1.71      3.41 o
   4  23   1       55.44       38.04      5.10 o
   5  23   1      101.61       88.94      5.47 o
   6  23   1       69.89       68.67      4.97 o
   7  23   1        0.48        3.66      5.60 o
   8  23   1       11.04        9.09      4.22 o
  -8  24   1       39.45       34.21      4.77 o
  -7  24   1        2.04        4.99      4.07 o
  -6  24   1       15.02       14.13      4.68 o
  -5  24   1       62.33       48.94      5.32 o
  -4  24   1       46.46       50.97      4.39 o
  -3  24   1        4.52       11.79      2.57 o
  -2  24   1      111.70      114.25      3.74 o
  -1  24   1      132.18      129.28      4.54 o
   0  24   1        7.83       11.42      2.62 o
   1  24   1       43.09       50.43      3.11 o
   2  24   1      170.01      169.25      5.68 o
   3  24   1        0.06        7.26      2.53 o
   4  24   1        6.51        9.85      3.93 o
   5  24   1       95.44       88.66      5.66 o
   6  24   1       95.01       93.59      5.74 o
   7  24   1        4.32       -4.61      6.24 o
  -7  25   1       48.54       43.61      4.98 o
  -6  25   1       43.07       46.67      4.95 o
  -5  25   1      141.26      130.25      6.19 o
  -4  25   1        0.32       11.17      3.76 o
  -3  25   1       11.75       14.33      4.76 o
  -2  25   1       25.09       27.14      5.56 o
  -1  25   1        1.59        4.93      4.02 o
   0  25   1       35.16       32.64      3.76 o
   1  25   1       14.95       17.58      3.02 o
   2  25   1       39.27       40.28      6.81 o
   3  25   1        1.76       -0.24      3.23 o
   4  25   1       35.98       38.92      4.74 o
   5  25   1      147.68      128.61      6.49 o
   6  25   1       51.84       55.30      5.44 o
  -5  26   1       38.88       34.92      4.75 o
  -4  26   1        3.33        5.76      3.96 o
  -3  26   1       36.39       40.07      3.93 o
  -2  26   1        1.75       -0.81      3.28 o
  -1  26   1       13.97       16.13      2.93 o
   0  26   1       99.94      102.41      7.54 o
   1  26   1       10.14       13.86      2.99 o
   2  26   1      162.18      161.41      6.33 o
   3  26   1        9.75       10.68      3.03 o
   4  26   1        1.83        9.28      4.21 o
   5  26   1      147.73      139.97      6.68 o
  -3  27   1       57.43       63.71      3.50 o
  -2  27   1        9.59        9.98      2.93 o
  -1  27   1        1.88       -1.48      7.30 o
   0  27   1       92.06      104.58      7.08 o
   1  27   1      120.23      127.27      6.25 o
   2  27   1       22.79       26.98      3.34 o
   3  27   1        2.37        7.01      2.98 o
 -16   0   2      160.52      170.25      6.36 o
 -15   0   2       65.53       57.41      4.95 o
 -14   0   2       38.29       40.18      3.94 o
 -13   0   2      133.11      128.41      4.76 o
 -12   0   2       90.06       91.75      4.08 o
 -11   0   2      586.80      576.11      7.30 o
 -10   0   2       12.85       14.85      2.29 o
  -9   0   2      146.64      127.91      3.53 o
  -8   0   2     3385.92     3301.31     18.82 o
  -7   0   2        0.10        1.83      2.11 o
  -6   0   2      387.56      401.90      4.10 o
  -5   0   2       98.43      112.00      2.19 o
  -4   0   2     2425.31     2572.06     11.55 o
  -3   0   2      923.53     1233.25      5.11 o
  -2   0   2        2.60        1.84      0.50 o
  -1   0   2     1764.03     1749.04     18.32 o
   0   0   2      500.55      434.29      2.68 o
   1   0   2      118.60      107.46      1.11 o
   2   0   2     1180.72     1276.32     19.43 o
   3   0   2      716.65      746.37      4.63 o
   4   0   2      201.83      212.50      2.87 o
   5   0   2       64.38       65.20      2.14 o
   6   0   2      448.60      436.81      4.85 o
   7   0   2     1535.31     1442.01     13.03 o
   8   0   2      123.62      110.60      3.45 o
   9   0   2        3.49        3.34      2.53 o
  10   0   2      431.05      433.11      6.65 o
  11   0   2        3.15        4.14      4.22 o
  12   0   2      138.89      144.82      5.12 o
  13   0   2      182.71      182.04      6.13 o
  14   0   2      143.84      144.46      5.90 o
  15   0   2       57.46       60.58      4.97 o
 -16   1   2        1.67        0.12      4.15 o
 -15   1   2       79.60       84.00      3.88 o
 -14   1   2        0.10       -2.10      3.23 o
 -13   1   2       51.84       59.00      2.79 o
 -12   1   2       51.27       53.63      3.92 o
 -11   1   2      108.79      115.48      2.91 o
 -10   1   2       43.55       39.83      2.58 o
  -9   1   2       94.01       82.94      2.15 o
  -8   1   2      588.33      577.28      4.16 o
  -7   1   2       20.37       19.52      1.27 o
  -6   1   2      365.74      368.07      3.84 o
  -5   1   2      800.60      925.20      5.54 o
  -4   1   2     2670.30     2775.30     29.34 o
  -3   1   2      400.04      554.42      6.59 o
  -2   1   2      105.48      126.38      1.44 o
  -1   1   2    23842.58    13614.19     78.50 o
   0   1   2    15820.80    10397.52    154.31 o
   1   1   2     2866.46     3010.73     12.16 o
   2   1   2     5719.36     5347.43     45.68 o
   3   1   2      660.63      698.05      3.18 o
   4   1   2     1116.57     1060.21      6.07 o
   5   1   2      520.84      563.91     28.79 o
   6   1   2     2011.21     2016.84     15.20 o
   7   1   2     3594.98     3400.70     41.81 o
   8   1   2     1059.52     1030.07     13.88 o
   9   1   2       88.22       92.77      2.49 o
  10   1   2     1056.55     1024.32      7.52 o
  11   1   2       12.71       15.47      2.20 o
  12   1   2       15.54       17.28      3.46 o
  13   1   2      242.56      244.32      4.66 o
  14   1   2      117.04      116.03      7.41 o
  15   1   2        0.03       -8.17      8.40 o
 -16   2   2       14.07       17.08      2.92 o
 -15   2   2       19.39       16.29      2.96 o
 -14   2   2        1.21       -2.96      4.05 o
 -13   2   2      200.84      199.65     10.13 o
 -12   2   2       68.93       66.08      2.79 o
 -11   2   2      467.64      449.82      4.71 o
 -10   2   2       35.46       33.98      1.92 o
  -9   2   2       45.91       51.23      5.49 o
  -8   2   2       83.66       83.03      7.83 o
  -7   2   2      166.09      171.78      2.28 o
  -6   2   2      479.09      497.92      4.94 o
  -5   2   2       86.43       88.75      1.45 o
  -4   2   2      317.64      360.15      4.59 o
  -3   2   2      402.05      473.01      5.11 o
  -2   2   2        0.07        5.32      0.75 o
  -1   2   2       47.36       48.71      2.94 o
   0   2   2      290.73      286.55      5.36 o
   1   2   2     1285.91     1443.37     11.34 o
   2   2   2     1062.98     1242.60      3.86 o
   3   2   2      883.16     1008.46      6.74 o
   4   2   2      605.17      626.95      7.54 o
   5   2   2      179.50      186.71      2.23 o
   6   2   2        0.18       -0.22      2.36 o
   7   2   2       28.50       39.59      2.15 o
   8   2   2        9.68       10.80      1.67 o
   9   2   2       48.44       47.70      5.09 o
  10   2   2       52.48       47.93      2.85 o
  11   2   2       73.15       76.46      3.25 o
  12   2   2      431.79      428.65      5.34 o
  13   2   2       45.06       45.90      4.69 o
  14   2   2       48.32       51.27      3.32 o
  15   2   2       59.41       50.12      3.75 o
 -16   3   2        8.96       11.33      4.22 o
 -15   3   2      226.51      232.62      6.68 o
 -14   3   2       29.21       33.23      3.85 o
 -13   3   2      210.80      212.01      5.78 o
 -12   3   2      198.54      192.29      5.50 o
 -11   3   2     1078.88     1084.75     10.67 o
 -10   3   2        2.33        5.32      2.27 o
  -9   3   2      248.12      217.63      4.35 o
  -8   3   2     3638.33     3497.53     19.73 o
  -7   3   2      497.08      511.69      5.16 o
  -6   3   2     2677.29     2783.72     15.02 o
  -5   3   2       93.58      144.70      2.56 o
  -4   3   2     1061.33      877.93      7.15 o
  -3   3   2      702.55      818.00     16.68 o
  -2   3   2      288.79      251.95      2.39 o
  -1   3   2    36317.04    22964.09    353.64 o
   0   3   2     8591.06     7737.89    111.23 o
   1   3   2     1595.95     1538.90     10.38 o
   2   3   2        8.12       30.54      1.40 o
   3   3   2      514.32      387.01      3.72 o
   4   3   2     1765.37     1938.61     11.84 o
   5   3   2      198.80      196.09      3.30 o
   6   3   2     2167.30     2106.10     14.58 o
   7   3   2     6107.11     5624.06     25.37 o
   8   3   2      191.22      198.70      4.24 o
   9   3   2        4.10        0.83      3.79 o
  10   3   2     1823.82     1788.52     17.87 o
  11   3   2      194.46      204.46      5.24 o
  12   3   2      549.40      558.98      8.54 o
  13   3   2      421.93      428.44      8.05 o
  14   3   2      164.69      161.36      6.27 o
  15   3   2        2.72       -6.11      6.11 o
 -16   4   2      122.59      117.40      5.76 o
 -15   4   2       99.00       95.24      5.34 o
 -14   4   2        0.01       -1.06      5.09 o
 -13   4   2        7.18        4.74      5.11 o
 -12   4   2      133.98      126.16      4.69 o
 -11   4   2       45.72       40.52      3.59 o
 -10   4   2        1.50        1.50      3.43 o
  -9   4   2     1635.19     1552.27     14.42 o
  -8   4   2      126.16      124.60      3.44 o
  -7   4   2       83.92       85.56      2.62 o
  -6   4   2      182.92      192.67      3.19 o
  -5   4   2       14.39       19.44      1.52 o
  -4   4   2       36.51       39.57      1.51 o
  -3   4   2      484.29      475.59     10.30 o
  -2   4   2      399.74      473.33      4.44 o
  -1   4   2     9395.70     9572.86     14.15 o
   0   4   2      590.37      706.89      5.24 o
   1   4   2      141.64      158.02      1.49 o
   2   4   2     3894.89     4148.90     15.43 o
   3   4   2      246.43      243.65      2.11 o
   4   4   2      702.14      752.60      6.67 o
   5   4   2     1590.46     1570.79     11.95 o
   6   4   2      298.85      288.13      4.27 o
   7   4   2      453.27      418.65      5.43 o
   8   4   2        9.19       11.93      2.81 o
   9   4   2      110.21      107.90      3.83 o
  10   4   2      110.41      105.01      4.19 o
  11   4   2        7.91       -2.47      5.30 o
  12   4   2       46.47       55.29      4.59 o
  13   4   2       27.72       25.00      4.14 o
  14   4   2        4.51        1.20      5.49 o
  15   4   2      159.12      166.03      6.31 o
 -16   5   2        1.13        1.54      5.98 o
 -15   5   2       13.14        8.51      4.17 o
 -14   5   2      156.12      151.44      5.74 o
 -13   5   2      393.25      404.94      7.50 o
 -12   5   2        3.24        1.58      4.32 o
 -11   5   2      156.30      150.34      4.58 o
 -10   5   2      385.67      377.57      5.84 o
  -9   5   2      193.25      203.70      4.28 o
  -8   5   2     1132.00     1112.70     10.18 o
  -7   5   2      783.61      778.56      7.91 o
  -6   5   2     2444.13     2430.66     14.66 o
  -5   5   2      163.97      210.85      3.11 o
  -4   5   2      313.62      362.23      3.58 o
  -3   5   2      608.18      531.00      9.74 o
  -2   5   2      224.37      357.46      2.44 o
  -1   5   2     1226.68     1412.35     11.85 o
   0   5   2      821.95      989.80      4.93 o
   1   5   2     5162.00     4688.56     77.21 o
   2   5   2     8872.71     8569.62     20.24 o
   3   5   2       89.86      127.29      2.54 o
   4   5   2     2333.16     2408.19     13.76 o
   5   5   2    10279.58     9681.46     29.71 o
   6   5   2      483.39      446.18      5.15 o
   7   5   2       29.18       32.62      2.54 o
   8   5   2     4367.47     4130.55     23.92 o
   9   5   2      271.86      267.89      5.19 o
  10   5   2      143.50      141.77      4.44 o
  11   5   2     1152.23     1160.00     11.19 o
  12   5   2      569.01      582.80      8.85 o
  13   5   2        5.37        5.14      3.69 o
  14   5   2        0.22        4.59      3.68 o
  15   5   2       77.73       70.47      5.71 o
 -16   6   2       25.59       26.52      4.64 o
 -15   6   2       84.42       81.58      5.02 o
 -14   6   2       21.86       13.95      4.27 o
 -13   6   2      724.49      728.30      9.78 o
 -12   6   2       60.95       58.78      3.78 o
 -11   6   2      102.91      105.35      4.21 o
 -10   6   2      153.85      158.06      4.38 o
  -9   6   2       33.67       37.07      2.68 o
  -8   6   2      101.79      108.01      3.40 o
  -7   6   2      400.21      393.39      4.90 o
  -6   6   2      119.88      115.94      2.80 o
  -5   6   2      500.62      562.64      5.38 o
  -4   6   2        3.71        4.53      1.31 o
  -3   6   2        1.23        2.11      0.75 o
  -2   6   2      164.33      195.57      3.58 o
  -1   6   2       25.81       26.87      1.15 o
   0   6   2      830.42      873.94      9.89 o
   1   6   2        0.23        1.88      1.51 o
   2   6   2      140.20      153.73      3.77 o
   3   6   2      599.04      605.45      8.51 o
   4   6   2      814.17      824.02      7.48 o
   5   6   2      209.18      205.37      3.77 o
   6   6   2      190.39      182.65      3.65 o
   7   6   2        0.05        1.98      2.93 o
   8   6   2      182.57      174.08      4.55 o
   9   6   2        0.14        2.51      3.43 o
  10   6   2      102.06      103.64      3.92 o
  11   6   2      282.78      273.07      6.24 o
  12   6   2      518.59      511.10      8.60 o
  13   6   2       39.28       33.25      4.22 o
  14   6   2       11.08       10.40      4.04 o
 -16   7   2       21.29       20.57      4.60 o
 -15   7   2        0.29        0.96      5.14 o
 -14   7   2      164.59      163.45      5.82 o
 -13   7   2      121.29      128.24      5.67 o
 -12   7   2        0.08       -3.82      4.44 o
 -11   7   2      240.74      229.23      5.32 o
 -10   7   2      175.85      188.08      4.64 o
  -9   7   2       25.03       30.77      2.69 o
  -8   7   2      950.04      895.89      9.43 o
  -7   7   2      729.67      663.89      6.91 o
  -6   7   2     1000.28      988.62      8.66 o
  -5   7   2      491.56      494.50      4.80 o
  -4   7   2      198.71      211.95      3.09 o
  -3   7   2      396.13      376.45      2.64 o
  -2   7   2     1915.73     1961.79     34.70 o
  -1   7   2      253.18      315.46      3.69 o
   0   7   2        2.08        4.31      1.76 o
   1   7   2      352.43      306.85      2.36 o
   2   7   2     2395.02     2541.89      9.51 o
   3   7   2     1888.10     1968.68     10.56 o
   4   7   2      265.80      294.70      3.96 o
   5   7   2      909.31      909.40      8.55 o
   6   7   2       37.77       48.29      2.46 o
   7   7   2      117.02      123.02      3.55 o
   8   7   2      304.92      328.65      5.50 o
   9   7   2        1.51        5.08      2.47 o
  10   7   2       15.69       11.20      3.06 o
  11   7   2        0.62       -2.04      5.03 o
  12   7   2       55.31       52.62      4.69 o
  13   7   2        0.49       -5.18      5.21 o
  14   7   2        1.54        7.07      3.79 o
 -15   8   2       13.05       17.16      4.01 o
 -14   8   2       55.02       48.60      4.53 o
 -13   8   2      310.98      305.81      7.10 o
 -12   8   2       29.81       30.76      3.64 o
 -11   8   2      102.03      113.27      4.23 o
 -10   8   2      690.32      676.28      7.88 o
  -9   8   2      217.93      199.37      4.53 o
  -8   8   2       25.46       30.95      2.50 o
  -7   8   2      357.25      357.76      5.00 o
  -6   8   2     1756.52     1708.69     13.40 o
  -5   8   2       94.60       99.68      2.64 o
  -4   8   2        0.57        1.92      2.21 o
  -3   8   2      472.24      457.11      3.33 o
  -2   8   2       26.37       36.52      1.27 o
  -1   8   2      783.69      911.10     21.61 o
   0   8   2     1261.59     1269.14      6.64 o
   1   8   2      650.78      707.91      5.82 o
   2   8   2      408.22      463.05      7.59 o
   3   8   2     1311.05     1312.93      7.57 o
   4   8   2     1037.40     1055.86     10.33 o
   5   8   2       95.64       97.73      3.00 o
   6   8   2      879.16      838.85      7.99 o
   7   8   2        0.92       -3.27      3.27 o
   8   8   2      121.92      110.63      3.82 o
   9   8   2        5.07        1.87      2.71 o
  10   8   2       35.13       33.93      3.33 o
  11   8   2       51.62       49.61      4.06 o
  12   8   2      148.38      153.27      5.49 o
  13   8   2        5.38        1.83      5.28 o
  14   8   2        3.22        4.52      5.40 o
 -15   9   2        4.91       -2.97      5.43 o
 -14   9   2        0.50        2.04      3.69 o
 -13   9   2      262.66      259.79      6.79 o
 -12   9   2      306.58      316.70      6.66 o
 -11   9   2       65.44       68.41      3.86 o
 -10   9   2      567.41      551.64      7.37 o
  -9   9   2      681.85      675.23      7.52 o
  -8   9   2      312.32      285.19      4.90 o
  -7   9   2     1119.01     1064.73     10.17 o
  -6   9   2     2384.65     2321.54     16.08 o
  -5   9   2       19.83       15.94      1.91 o
  -4   9   2     1097.54     1141.06     10.32 o
  -3   9   2     1056.06      993.57     15.28 o
  -2   9   2     1028.02      962.99     22.39 o
  -1   9   2        0.10        2.34      2.48 o
   0   9   2       65.40       57.82      7.92 o
   1   9   2     4088.56     4046.08     22.29 o
   2   9   2     1041.97     1077.64     11.12 o
   3   9   2      324.43      291.53      2.80 o
   4   9   2     2143.92     2143.76     14.95 o
   5   9   2      745.12      771.35      7.47 o
   6   9   2      263.27      224.65      4.32 o
   7   9   2      165.95      159.38      4.02 o
   8   9   2      785.84      754.49      8.07 o
   9   9   2        6.12        5.06      2.85 o
  10   9   2       98.80      101.02      4.27 o
  11   9   2      455.70      448.00      7.71 o
  12   9   2        7.74        7.65      3.76 o
  13   9   2        0.01        1.40      5.06 o
  14   9   2       17.54       15.84      4.44 o
 -15  10   2       34.59       32.85      4.55 o
 -14  10   2        2.41       -4.18      5.40 o
 -13  10   2       22.69       26.45      4.50 o
 -12  10   2       15.42       18.00      3.83 o
 -11  10   2      142.71      137.55      4.68 o
 -10  10   2        5.17        5.84      3.30 o
  -9  10   2      136.40      151.42      4.47 o
  -8  10   2      174.90      158.17      4.01 o
  -7  10   2      164.65      155.19      3.90 o
  -6  10   2       16.66       14.95      2.40 o
  -5  10   2      217.46      233.23      3.97 o
  -4  10   2      277.23      266.17      3.97 o
  -3  10   2       16.56       22.06      6.85 o
  -2  10   2       88.61       98.41      2.27 o
  -1  10   2       81.50       64.45      2.28 o
   0  10   2      138.85      163.53      6.60 o
   1  10   2      247.70      274.26      2.72 o
   2  10   2      478.99      461.89      3.45 o
   3  10   2       83.04       72.98      5.08 o
   4  10   2       57.92       52.54      2.74 o
   5  10   2       56.55       54.45      2.84 o
   6  10   2      416.83      404.42      5.66 o
   7  10   2        0.16       -3.59      3.59 o
   8  10   2      225.02      209.74      4.98 o
   9  10   2      189.74      194.38      5.02 o
  10  10   2        4.41        6.97      3.09 o
  11  10   2      103.34       96.43      4.81 o
  12  10   2       38.06       37.26      4.39 o
  13  10   2       25.02       20.89      4.11 o
  14  10   2       13.62       16.79      4.16 o
 -15  11   2       59.13       69.05      4.95 o
 -14  11   2       56.10       58.18      4.67 o
 -13  11   2      803.83      811.43     10.65 o
 -12  11   2       26.57       34.84      4.20 o
 -11  11   2      277.65      271.57      6.07 o
 -10  11   2      673.96      661.06      8.30 o
  -9  11   2      224.19      234.58      5.16 o
  -8  11   2      436.16      467.93      6.34 o
  -7  11   2      376.09      360.13      5.42 o
  -6  11   2     3252.00     3029.88     19.56 o
  -5  11   2      349.70      334.25      4.74 o
  -4  11   2      564.00      545.01      5.61 o
  -3  11   2      684.52      698.18      7.40 o
  -2  11   2     2909.26     2828.68     47.15 o
  -1  11   2     1801.19     1832.56     16.93 o
   0  11   2      584.72      649.36     12.98 o
   1  11   2     8461.01     7906.89     31.46 o
   2  11   2       71.76       84.64      4.74 o
   3  11   2     2498.85     2453.44     12.64 o
   4  11   2     2259.76     2110.24     15.96 o
   5  11   2      882.91      870.51      8.45 o
   6  11   2     1685.23     1602.78     15.20 o
   7  11   2        2.30        2.13      3.68 o
   8  11   2      777.35      759.14      8.41 o
   9  11   2        0.01        1.89      3.97 o
  10  11   2       87.81      101.38      4.42 o
  11  11   2       87.29       95.48      4.86 o
  12  11   2      222.72      233.24      6.62 o
  13  11   2        1.84        0.74      5.27 o
  14  11   2       21.53       24.45      4.53 o
 -15  12   2       18.71       20.33      4.57 o
 -14  12   2       43.88       52.82      4.73 o
 -13  12   2        3.19       -3.59      6.12 o
 -12  12   2       41.49       36.39      4.61 o
 -11  12   2        2.50        2.83      5.06 o
 -10  12   2      318.41      307.70      6.18 o
  -9  12   2        4.74        2.38      4.07 o
  -8  12   2        0.01        1.16      3.99 o
  -7  12   2      745.62      737.82      7.58 o
  -6  12   2      226.23      221.43      4.48 o
  -5  12   2      446.50      416.31      5.44 o
  -4  12   2        0.04        0.00      3.11 o
  -3  12   2      315.48      272.08      3.05 o
  -2  12   2      602.83      537.74     13.76 o
  -1  12   2       61.15       64.01      9.33 o
   0  12   2     1220.40     1137.88     30.55 o
   1  12   2      138.08      140.08      2.36 o
   2  12   2       39.53       36.18      1.69 o
   3  12   2      326.00      306.66      8.34 o
   4  12   2       91.02       84.15      3.25 o
   5  12   2      127.08      116.82      3.58 o
   6  12   2       37.78       35.11      3.11 o
   7  12   2        3.34        3.86      4.03 o
   8  12   2       49.52       50.19      3.49 o
   9  12   2       83.48       79.40      3.90 o
  10  12   2        7.99        9.07      3.38 o
  11  12   2      125.21      124.86      5.24 o
  12  12   2       27.74       20.35      4.40 o
  13  12   2       16.19       12.26      4.43 o
 -14  13   2        0.09        4.51      5.62 o
 -13  13   2      200.97      203.63      6.58 o
 -12  13   2      472.09      463.84      8.30 o
 -11  13   2      808.54      825.96     10.01 o
 -10  13   2        0.67        2.87      4.53 o
  -9  13   2      234.88      232.23      5.51 o
  -8  13   2     1495.23     1443.67     13.80 o
  -7  13   2      250.38      257.90      5.10 o
  -6  13   2      353.60      341.89      5.35 o
  -5  13   2      106.96      101.87      3.51 o
  -4  13   2     2721.91     2628.73     18.20 o
  -3  13   2       36.01       24.30      1.75 o
  -2  13   2      154.86      146.83      3.75 o
  -1  13   2     4533.39     4461.33     35.23 o
   0  13   2     1015.23     1037.97      6.86 o
   1  13   2      539.28      511.19      4.00 o
   2  13   2      205.57      181.02      2.70 o
   3  13   2      722.05      734.34      5.20 o
   4  13   2      447.38      399.90      5.55 o
   5  13   2      106.31      101.73      3.66 o
   6  13   2     1205.92     1129.56     11.83 o
   7  13   2      354.57      342.31      6.04 o
   8  13   2       22.65       25.87      3.22 o
   9  13   2       23.59       18.30      3.43 o
  10  13   2      391.22      402.31      7.47 o
  11  13   2        7.42        8.82      3.68 o
  12  13   2      176.76      181.44      6.19 o
  13  13   2       44.50       62.25      4.64 o
 -14  14   2       12.29       15.58      4.23 o
 -13  14   2       78.95       75.39      5.37 o
 -12  14   2      151.24      152.63      5.84 o
 -11  14   2      135.09      128.67      5.47 o
 -10  14   2      124.12      133.21      4.73 o
  -9  14   2        2.92       11.62      3.22 o
  -8  14   2      191.49      174.34      4.94 o
  -7  14   2      163.91      175.91      4.56 o
  -6  14   2        3.15       10.98      2.45 o
  -5  14   2      647.01      625.70      6.98 o
  -4  14   2        0.56       -3.59      3.59 o
  -3  14   2       95.93       87.59      6.95 o
  -2  14   2      576.96      560.33      4.40 o
  -1  14   2       24.31       65.05     30.06 o
   0  14   2      200.23      180.60      4.39 o
   1  14   2       52.91       54.89      1.97 o
   2  14   2      612.13      577.50      4.51 o
   3  14   2       13.07       13.89      1.73 o
   4  14   2        4.78       -0.53      3.52 o
   5  14   2      163.71      157.69      4.21 o
   6  14   2       28.69       31.41      3.01 o
   7  14   2       44.31       46.90      3.51 o
   8  14   2      166.76      173.94      5.06 o
   9  14   2        0.00        0.57      4.63 o
  10  14   2       46.04       48.54      4.21 o
  11  14   2       25.28       26.76      4.14 o
  12  14   2       43.17       43.85      4.58 o
  13  14   2       16.15       18.46      4.37 o
 -14  15   2        6.65       10.46      4.01 o
 -13  15   2        0.24        0.74      5.39 o
 -12  15   2        0.06        0.00      5.25 o
 -11  15   2       23.57       22.71      4.09 o
 -10  15   2       13.08       25.65      3.72 o
  -9  15   2      104.44      111.44      4.55 o
  -8  15   2      115.25      112.65      4.52 o
  -7  15   2       10.56        8.75      2.95 o
  -6  15   2       26.87       28.82      2.82 o
  -5  15   2      204.99      183.65      4.55 o
  -4  15   2       32.33       34.34      2.83 o
  -3  15   2       12.13       10.40      1.71 o
  -2  15   2      577.64      528.59      5.34 o
  -1  15   2      506.50      448.35      4.13 o
   0  15   2      295.69      287.27      4.25 o
   1  15   2      405.37      383.93      3.87 o
   2  15   2       12.62       18.64      3.50 o
   3  15   2       76.83       72.53      2.31 o
   4  15   2       40.96       37.64      2.96 o
   5  15   2        4.45        1.64      3.73 o
   6  15   2      186.18      174.40      4.69 o
   7  15   2      238.49      250.17      5.69 o
   8  15   2      257.37      264.70      6.21 o
   9  15   2      152.16      150.46      5.26 o
  10  15   2        0.18       -1.29      5.07 o
  11  15   2       13.76       17.79      4.08 o
  12  15   2        1.73        2.76      5.50 o
 -13  16   2       68.79       83.14      5.18 o
 -12  16   2       61.00       68.12      4.89 o
 -11  16   2      121.87      122.02      5.42 o
 -10  16   2       20.40       20.56      3.78 o
  -9  16   2       40.48       44.98      3.93 o
  -8  16   2      240.44      232.79      5.78 o
  -7  16   2       15.99       15.83      3.22 o
  -6  16   2       45.83       46.66      3.27 o
  -5  16   2        4.33        5.40      2.69 o
  -4  16   2       41.21       38.71      3.08 o
  -3  16   2       12.25        8.78      1.75 o
  -2  16   2      195.53      186.97      3.07 o
  -1  16   2      256.60      264.88      3.52 o
   0  16   2       28.55       27.18      2.14 o
   1  16   2       39.35       33.84      2.44 o
   2  16   2      126.30      116.30      2.64 o
   3  16   2       51.85       48.26      2.24 o
   4  16   2        0.54        1.79      3.28 o
   5  16   2       40.19       40.39      3.24 o
   6  16   2      634.00      595.17      8.04 o
   7  16   2      268.61      267.67      6.21 o
   8  16   2      181.45      181.98      5.55 o
   9  16   2       23.87       26.10      3.84 o
  10  16   2      105.59      107.78      5.34 o
  11  16   2      166.08      164.86      6.23 o
  12  16   2       35.67       30.45      4.60 o
 -13  17   2       15.90       16.63      4.39 o
 -12  17   2       40.29       36.47      4.54 o
 -11  17   2      248.83      243.68      6.81 o
 -10  17   2       52.18       52.00      4.33 o
  -9  17   2       33.45       30.51      3.94 o
  -8  17   2      267.34      270.41      6.10 o
  -7  17   2      154.83      143.26      4.80 o
  -6  17   2      159.86      152.34      4.62 o
  -5  17   2      251.85      247.81      5.42 o
  -4  17   2     1093.02     1046.14     10.56 o
  -3  17   2        0.12        2.02      2.51 o
  -2  17   2       83.84       86.51      4.85 o
  -1  17   2     1891.08     1823.19     13.76 o
   0  17   2       63.51       57.57      2.36 o
   1  17   2        4.92       10.58      1.80 o
   2  17   2      164.15      160.12      3.05 o
   3  17   2      390.86      366.60      7.24 o
   4  17   2       34.06       27.09      3.10 o
   5  17   2        7.44        9.40      2.95 o
   6  17   2      244.44      223.41      5.78 o
   7  17   2      371.51      361.06      7.13 o
   8  17   2       17.13       15.16      3.66 o
   9  17   2       44.44       39.07      4.49 o
  10  17   2      306.99      323.78      7.64 o
  11  17   2        4.34        9.97      4.18 o
 -12  18   2        7.14        5.06      6.05 o
 -11  18   2       15.39       24.71      4.28 o
 -10  18   2       22.10       32.22      4.03 o
  -9  18   2       16.88       23.89      3.71 o
  -8  18   2       80.67       83.72      4.60 o
  -7  18   2       62.89       64.69      4.24 o
  -6  18   2       29.05       26.37      3.64 o
  -5  18   2       58.48       53.17      3.84 o
  -4  18   2       27.82       18.22      3.87 o
  -3  18   2        4.13        6.71      1.95 o
  -2  18   2       42.91       48.79      2.33 o
  -1  18   2       14.21       49.79     20.96 o
   0  18   2      110.51      106.35      3.98 o
   1  18   2      141.27      147.06      3.07 o
   2  18   2       29.43       27.34      2.24 o
   3  18   2       28.82       27.27      2.18 o
   4  18   2      395.79      397.98      6.65 o
   5  18   2        0.34       -0.71      4.53 o
   6  18   2      269.88      274.05      6.36 o
   7  18   2       21.99       26.36      4.10 o
   8  18   2       50.86       59.15      4.26 o
   9  18   2      205.49      223.23      6.39 o
  10  18   2        2.11        3.61      6.17 o
  11  18   2      124.45      125.42      5.81 o
 -12  19   2        5.98        5.78      5.85 o
 -11  19   2      127.26      125.38      5.82 o
 -10  19   2        7.68        8.87      3.97 o
  -9  19   2        1.58       -4.77      5.13 o
  -8  19   2      489.12      482.74      8.20 o
  -7  19   2       21.77       24.89      3.93 o
  -6  19   2      773.66      760.82      9.43 o
  -5  19   2       28.52       24.00      3.64 o
  -4  19   2      505.77      497.37      7.50 o
  -3  19   2      346.88      359.05      8.27 o
  -2  19   2      146.89      141.50      3.26 o
  -1  19   2     1534.67     1503.61     30.23 o
   0  19   2      341.16      331.11      9.05 o
   1  19   2       71.16       65.55      2.73 o
   2  19   2        6.41        6.18      2.09 o
   3  19   2      301.09      295.33      4.25 o
   4  19   2        2.02        2.58      3.06 o
   5  19   2      132.61      126.92      4.96 o
   6  19   2      974.97      960.81     10.87 o
   7  19   2      476.73      466.23      8.18 o
   8  19   2        5.59        2.75      3.66 o
   9  19   2       81.49       89.71      5.13 o
  10  19   2      156.27      146.47      6.49 o
 -11  20   2        0.27        3.71      4.18 o
 -10  20   2        7.01       -2.64      5.95 o
  -9  20   2       46.44       48.24      4.32 o
  -8  20   2       69.75       71.70      4.76 o
  -7  20   2        1.72       -4.47      5.23 o
  -6  20   2       30.07       -5.03      6.76 o
  -5  20   2       37.92       36.81      3.84 o
  -4  20   2       26.73       25.73      3.74 o
  -3  20   2        8.75       18.08      5.66 o
  -2  20   2        0.14        0.70      4.44 o
  -1  20   2        0.11       35.43     16.06 o
   0  20   2       10.84       18.82      2.32 o
   1  20   2       53.98       47.19      4.71 o
   2  20   2       64.54       63.97      2.91 o
   3  20   2        1.12       -3.23      3.23 o
   4  20   2      211.51      203.63      6.00 o
   5  20   2        4.65        7.13      3.77 o
   6  20   2       18.26       21.49      4.15 o
   7  20   2      372.82      377.93      7.65 o
   8  20   2        4.42       10.36      3.87 o
   9  20   2       79.55       80.12      5.39 o
  10  20   2       58.32       60.68      4.90 o
 -10  21   2      121.57      119.71      5.82 o
  -9  21   2       27.37       21.40      4.26 o
  -8  21   2       41.66       44.40      4.31 o
  -7  21   2        0.59       -2.79      5.35 o
  -6  21   2      614.70      582.49      9.08 o
  -5  21   2      130.43      138.31      5.16 o
  -4  21   2        0.80       -1.33      4.43 o
  -3  21   2      289.68      287.39      7.99 o
  -2  21   2      361.24      342.52      4.81 o
  -1  21   2       86.24       88.01      3.04 o
   0  21   2        5.99        4.31      2.72 o
   1  21   2      581.89      555.96      5.81 o
   2  21   2      313.21      300.56      9.59 o
   3  21   2        2.17       -3.48      3.48 o
   4  21   2      747.58      735.54      9.75 o
   5  21   2      482.70      476.01      8.36 o
   6  21   2       35.00       35.39      4.28 o
   7  21   2        1.41       -2.74      5.39 o
   8  21   2      261.63      267.67      7.05 o
   9  21   2       46.17       50.23      4.65 o
 -10  22   2        1.19       -2.10      6.25 o
  -9  22   2        2.19       -2.49      5.63 o
  -8  22   2       16.36       19.36      3.92 o
  -7  22   2       12.58        3.38      6.02 o
  -6  22   2      108.79       99.29      5.71 o
  -5  22   2       71.01       73.32      4.64 o
  -4  22   2        7.98        4.25      4.84 o
  -3  22   2        7.77       14.45      2.46 o
  -2  22   2      121.50      129.72      3.54 o
  -1  22   2      139.95      137.23      3.65 o
   0  22   2       38.67       41.95      2.74 o
   1  22   2        7.11        8.04      3.07 o
   2  22   2       55.53       53.48      3.16 o
   3  22   2       21.63       16.89      2.59 o
   4  22   2        0.67       -5.91      5.91 o
   5  22   2       57.46       54.26      4.90 o
   6  22   2        3.10        9.79      3.67 o
   7  22   2        8.42       13.66      3.89 o
   8  22   2        0.23        0.75      5.64 o
  -9  23   2        0.02        3.65      5.76 o
  -8  23   2        8.87        8.80      3.92 o
  -7  23   2       93.66       84.72      5.34 o
  -6  23   2        0.15       -3.41      5.96 o
  -5  23   2        9.47        5.11      3.84 o
  -4  23   2       29.74       35.47      4.08 o
  -3  23   2       78.71       77.45      3.24 o
  -2  23   2       48.45       48.50      5.61 o
  -1  23   2       20.59       25.35      6.18 o
   0  23   2       13.53       14.11      3.56 o
   1  23   2      108.65      105.07      3.52 o
   2  23   2        8.77       13.99      5.22 o
   3  23   2       40.18       46.68      2.96 o
   4  23   2        4.01       -2.45      5.40 o
   5  23   2       35.79       38.59      4.66 o
   6  23   2       63.53       66.90      4.79 o
   7  23   2        5.32        5.65      3.92 o
   8  23   2        0.81       -5.84      5.84 o
  -8  24   2        1.30       -1.30      5.66 o
  -7  24   2       52.57       42.41      5.03 o
  -6  24   2      207.20      218.58      6.74 o
  -5  24   2       48.89       45.66      4.89 o
  -4  24   2        0.07        0.23      5.30 o
  -3  24   2       21.29       24.08      2.91 o
  -2  24   2        3.67        8.95      3.40 o
  -1  24   2       79.43       84.44      3.68 o
   0  24   2        3.08        3.52      3.55 o
   1  24   2       12.82       22.65      2.97 o
   2  24   2      132.93      141.48      7.20 o
   3  24   2       16.26       19.37      4.50 o
   4  24   2       74.46       72.62      4.97 o
   5  24   2        2.73       -0.98      6.36 o
   6  24   2        0.87        6.10      4.07 o
   7  24   2        6.42        6.05      4.20 o
  -7  25   2        9.06        6.03      6.11 o
  -6  25   2      146.10      138.30      6.39 o
  -5  25   2      141.38      147.42      6.10 o
  -4  25   2        1.16       -4.07      5.15 o
  -3  25   2      185.32      176.48      4.42 o
  -2  25   2      225.76      229.77      4.73 o
  -1  25   2        0.06        2.06      3.17 o
   0  25   2        0.02        2.89      6.77 o
   1  25   2      495.15      494.27      6.44 o
   2  25   2      174.62      161.06      4.43 o
   3  25   2        2.12       -0.25      3.97 o
   4  25   2      223.50      227.27      7.13 o
   5  25   2      274.64      277.45      7.84 o
  -5  26   2       17.49       18.77      4.26 o
  -4  26   2        2.06        3.28      5.68 o
  -3  26   2      117.17      133.08      4.11 o
  -2  26   2       53.75       53.26      3.52 o
  -1  26   2       45.66       45.83      3.40 o
   0  26   2      118.91      131.05      5.01 o
   1  26   2       13.46       29.83      4.35 o
   2  26   2      124.19      124.78      4.29 o
   3  26   2       11.06       14.64      3.14 o
   4  26   2       36.87       41.96      5.23 o
  -3  27   2       31.02       32.01      3.33 o
  -2  27   2       61.33       63.44      3.70 o
  -1  27   2       39.82       46.07      3.46 o
   0  27   2        7.10        8.23      4.46 o
   1  27   2      113.60      113.58      5.81 o
   2  27   2       49.44       52.99      3.68 o
 -16   1   3        7.02        9.19      2.88 o
 -15   1   3        3.00        2.01      3.35 o
 -14   1   3       41.74       38.81      2.85 o
 -13   1   3       39.46       42.61      4.40 o
 -12   1   3      204.11      203.43      3.81 o
 -11   1   3        1.24       -2.82      2.82 o
 -10   1   3       53.74       53.83      3.97 o
  -9   1   3     1074.72     1002.60      9.23 o
  -8   1   3      361.27      351.66      3.92 o
  -7   1   3      697.75      662.61     17.59 o
  -6   1   3      118.38      125.94      1.92 o
  -5   1   3      659.03      629.29      4.22 o
  -4   1   3       27.79       45.47      2.98 o
  -3   1   3       36.03       28.10      0.66 o
  -2   1   3     4155.84     4451.39     33.58 o
  -1   1   3      816.76      730.85      2.97 o
   0   1   3      236.70      264.94      3.19 o
   1   1   3       74.49       67.26      1.71 o
   2   1   3      361.93      509.62      4.59 o
   3   1   3      254.56      224.16      1.51 o
   4   1   3      284.51      283.97      2.57 o
   5   1   3       21.63       24.68      2.29 o
   6   1   3     4475.34     4273.92     66.68 o
   7   1   3       65.29       66.71      2.11 o
   8   1   3      745.86      719.93      5.49 o
   9   1   3      915.09      937.30      6.96 o
  10   1   3      432.45      419.21      5.07 o
  11   1   3      328.64      327.35      5.08 o
  12   1   3        1.74        3.22      5.22 o
  13   1   3      633.76      657.15     19.13 o
  14   1   3       51.47       55.57      3.37 o
 -16   2   3      138.18      145.07      7.21 o
 -15   2   3      209.23      211.71      4.60 o
 -14   2   3        8.15       11.66      3.21 o
 -13   2   3       69.56       74.27      5.63 o
 -12   2   3      995.58      987.16      7.14 o
 -11   2   3      887.56      871.01      6.40 o
 -10   2   3        7.49        5.88      2.08 o
  -9   2   3       51.03       52.22      2.04 o
  -8   2   3     1759.29     1720.75     24.62 o
  -7   2   3       73.05       81.87      4.20 o
  -6   2   3     2300.43     2450.50     10.16 o
  -5   2   3     3379.73     3374.38     51.49 o
  -4   2   3      165.08      129.28      1.60 o
  -3   2   3     3162.22     3521.55     26.54 o
  -2   2   3     3830.49     3933.74     43.92 o
  -1   2   3     1781.25     2237.71      9.46 o
   0   2   3     2548.80     2969.86     22.95 o
   1   2   3       10.82       14.47      0.87 o
   2   2   3       45.49       30.29      0.71 o
   3   2   3       76.15       81.55      1.04 o
   4   2   3      154.61      146.66      2.00 o
   5   2   3      139.33      136.18      2.13 o
   6   2   3      537.85      540.35      4.11 o
   7   2   3      110.61      108.83      2.38 o
   8   2   3       45.82       46.57      2.13 o
   9   2   3       33.50       37.53      6.93 o
  10   2   3      289.27      284.23      4.16 o
  11   2   3      146.42      150.65      3.73 o
  12   2   3        2.57        3.09      3.59 o
  13   2   3       64.11       71.33      3.55 o
  14   2   3       27.52       24.63      3.08 o
 -16   3   3        0.10        5.62      3.92 o
 -15   3   3        0.81        2.98      5.59 o
 -14   3   3       29.97       34.43      4.05 o
 -13   3   3        1.06       -1.31      4.96 o
 -12   3   3        2.63        7.85      3.45 o
 -11   3   3        4.51        3.79      4.36 o
 -10   3   3        0.01        2.79      2.43 o
  -9   3   3      320.99      297.95      4.90 o
  -8   3   3        0.38       -1.82      3.26 o
  -7   3   3      248.10      256.01      3.98 o
  -6   3   3      924.37      950.30      9.24 o
  -5   3   3      363.96      388.49      4.11 o
  -4   3   3       58.96       58.36      1.83 o
  -3   3   3     1900.13     2010.64     24.79 o
  -2   3   3     4867.34     5449.17     54.67 o
  -1   3   3      437.92      527.91     11.36 o
   0   3   3     1009.46     1062.44      5.32 o
   1   3   3      500.39      621.33      4.32 o
   2   3   3      414.39      425.39     11.57 o
   3   3   3      320.20      364.26      8.04 o
   4   3   3      101.41      124.77      2.68 o
   5   3   3      733.06      710.20      7.42 o
   6   3   3       38.53       43.56      2.63 o
   7   3   3      441.13      394.40      5.40 o
   8   3   3      408.65      412.64      5.99 o
   9   3   3      120.90      114.87      4.02 o
  10   3   3       10.00        9.77      3.07 o
  11   3   3      473.03      482.12      7.79 o
  12   3   3      119.22      110.45      5.13 o
  13   3   3        4.26       12.16      3.84 o
  14   3   3       21.45       18.54      4.29 o
 -16   4   3       12.91       12.08      4.11 o
 -15   4   3      118.13      107.82      5.54 o
 -14   4   3      537.03      544.14      8.84 o
 -13   4   3      346.59      346.63      7.02 o
 -12   4   3      973.41      952.69     10.07 o
 -11   4   3      163.45      159.18      4.65 o
 -10   4   3      749.57      726.90      7.73 o
  -9   4   3      864.09      771.34      8.11 o
  -8   4   3     1899.72     1866.53     14.93 o
  -7   4   3     1519.90     1460.65     12.38 o
  -6   4   3      758.21      764.73      7.36 o
  -5   4   3     7238.59     7341.58     23.81 o
  -4   4   3      601.17      606.96      5.74 o
  -3   4   3      226.77      341.09      6.20 o
  -2   4   3     4609.00     5400.84     12.83 o
  -1   4   3     7264.05     7033.72    134.17 o
   0   4   3     1656.58     2025.07     32.89 o
   1   4   3        0.85        0.04      1.17 o
   2   4   3       12.68       28.61      5.93 o
   3   4   3     3014.70     3075.15     38.29 o
   4   4   3      210.76      201.78      3.35 o
   5   4   3       57.16       64.07      2.56 o
   6   4   3      576.04      546.98      6.03 o
   7   4   3        0.74        2.92      3.06 o
   8   4   3      163.63      168.97      4.27 o
   9   4   3       10.76       12.87      2.88 o
  10   4   3       17.24       17.15      3.06 o
  11   4   3       67.60       72.49      4.33 o
  12   4   3       60.43       62.14      4.37 o
  13   4   3       16.48       16.49      4.11 o
  14   4   3       13.89       15.39      4.34 o
 -16   5   3       12.57       16.76      4.15 o
 -15   5   3        1.05        3.24      3.82 o
 -14   5   3       17.27       22.50      4.46 o
 -13   5   3      305.06      303.94      7.06 o
 -12   5   3        1.13       -2.63      4.67 o
 -11   5   3       54.60       55.78      3.41 o
 -10   5   3        1.05       -3.64      4.10 o
  -9   5   3       85.64       71.38      3.24 o
  -8   5   3       71.12       70.07      2.95 o
  -7   5   3        5.68        6.05      2.22 o
  -6   5   3       97.19       89.09      2.63 o
  -5   5   3       46.05       68.16      2.28 o
  -4   5   3      702.52      746.05      6.45 o
  -3   5   3      165.43      197.20      4.65 o
  -2   5   3      333.25      340.04      2.39 o
  -1   5   3     2038.38     2273.55     42.40 o
   0   5   3      810.13      930.86      5.37 o
   1   5   3      725.79      833.55      5.32 o
   2   5   3      323.30      311.20      3.75 o
   3   5   3     3246.98     3271.62     24.82 o
   4   5   3       80.67       82.53      2.56 o
   5   5   3        5.73        7.91      2.03 o
   6   5   3     2192.33     2115.44     15.83 o
   7   5   3        9.12       10.70      2.46 o
   8   5   3      124.89      115.43      3.89 o
   9   5   3      259.53      242.50      5.19 o
  10   5   3      132.91      129.67      4.60 o
  11   5   3        3.95        9.82      3.64 o
  12   5   3       16.08       12.12      3.97 o
  13   5   3      180.89      182.72      6.21 o
  14   5   3       11.66       12.22      4.24 o
 -16   6   3        9.62       13.48      4.16 o
 -15   6   3        0.40       -2.11      5.37 o
 -14   6   3      609.31      612.53      9.33 o
 -13   6   3     1040.16     1010.25     11.09 o
 -12   6   3       90.76       88.90      4.33 o
 -11   6   3       65.88       54.97      3.51 o
 -10   6   3     1218.83     1175.61     12.08 o
  -9   6   3       36.70       35.11      2.77 o
  -8   6   3       41.86       30.15      2.59 o
  -7   6   3     3597.32     3429.04     19.39 o
  -6   6   3     1351.64     1294.45     11.35 o
  -5   6   3     2612.61     2720.87     15.35 o
  -4   6   3     1892.04     1989.89     12.51 o
  -3   6   3      826.10      832.13      5.50 o
  -2   6   3      356.85      395.33      6.98 o
  -1   6   3       41.54       54.31      1.45 o
   0   6   3      151.02      227.85      6.35 o
   1   6   3     5364.60     5265.15     18.91 o
   2   6   3     1124.27     1302.09      7.13 o
   3   6   3      353.23      325.14      2.94 o
   4   6   3     2230.59     2098.64     14.37 o
   5   6   3     1613.88     1664.47     13.63 o
   6   6   3      194.59      185.32      4.12 o
   7   6   3       24.32       26.89      2.51 o
   8   6   3      474.56      463.74      6.63 o
   9   6   3       42.77       40.28      3.31 o
  10   6   3        1.39       -3.16      4.42 o
  11   6   3       84.38       84.16      4.82 o
  12   6   3       78.60       77.86      4.80 o
  13   6   3       19.07        9.60      4.24 o
  14   6   3        0.02        5.79      3.90 o
 -16   7   3       14.59       27.83      4.23 o
 -15   7   3        0.18        4.29      4.95 o
 -14   7   3       30.72       26.90      4.47 o
 -13   7   3       30.53       36.20      4.27 o
 -12   7   3        1.03        0.36      4.43 o
 -11   7   3        4.82        8.38      2.85 o
 -10   7   3       79.75       76.00      3.58 o
  -9   7   3       14.32       16.18      2.50 o
  -8   7   3       27.47       19.66      2.46 o
  -7   7   3      101.87      109.48      3.31 o
  -6   7   3     2847.04     2857.91     17.20 o
  -5   7   3       83.59       86.00      2.67 o
  -4   7   3      346.18      376.19      4.24 o
  -3   7   3      808.31      849.65      5.79 o
  -2   7   3        2.53        2.63      1.30 o
  -1   7   3     3947.35     4342.46     84.25 o
   0   7   3      175.42      163.67      2.58 o
   1   7   3     2734.48     2829.31     10.37 o
   2   7   3      229.77      257.20      8.43 o
   3   7   3      122.53      114.76      3.91 o
   4   7   3     1861.72     1814.98     13.73 o
   5   7   3      363.28      351.38      4.92 o
   6   7   3     2784.44     2543.48     18.05 o
   7   7   3       13.41        3.09      2.50 o
   8   7   3     1288.93     1309.79     12.95 o
   9   7   3       62.99       73.61      3.79 o
  10   7   3        7.51        2.14      4.60 o
  11   7   3     1147.93     1161.62     11.80 o
  12   7   3      307.61      329.40      7.41 o
  13   7   3      133.24      130.28      5.61 o
  14   7   3        1.18       -6.39      6.39 o
 -16   8   3       48.57       43.42      5.05 o
 -15   8   3       15.28       19.11      3.99 o
 -14   8   3       39.02       34.07      4.51 o
 -13   8   3       40.76       33.29      4.39 o
 -12   8   3      228.49      223.50      5.88 o
 -11   8   3       29.33       32.29      3.21 o
 -10   8   3       43.36       48.50      3.41 o
  -9   8   3        7.92        6.68      2.46 o
  -8   8   3       87.80       73.24      3.14 o
  -7   8   3      101.67       98.26      3.30 o
  -6   8   3       60.90       59.48      2.82 o
  -5   8   3     1124.30     1141.73     10.72 o
  -4   8   3     1465.12     1495.40     11.74 o
  -3   8   3      196.86      213.55      5.44 o
  -2   8   3     1222.81     1377.17     39.45 o
  -1   8   3      555.87      675.67      9.36 o
   0   8   3       28.19       35.53      1.29 o
   1   8   3      139.88      143.75      3.90 o
   2   8   3     1883.04     1885.02     19.35 o
   3   8   3       33.32       26.32      1.59 o
   4   8   3       77.58       93.57      3.11 o
   5   8   3      118.41      113.14      3.32 o
   6   8   3       27.38       26.30      2.69 o
   7   8   3      459.23      459.06      6.24 o
   8   8   3        0.73        3.16      4.06 o
   9   8   3        1.37        3.34      3.55 o
  10   8   3        9.86        2.47      3.21 o
  11   8   3       60.35       56.54      4.78 o
  12   8   3        0.46       -5.80      5.83 o
  13   8   3        4.04       -4.35      5.89 o
  14   8   3       65.48       74.29      5.28 o
 -15   9   3        0.05       -5.39      5.39 o
 -14   9   3       11.12       11.55      4.33 o
 -13   9   3       93.98       91.67      5.14 o
 -12   9   3      268.82      270.92      6.37 o
 -11   9   3       61.70       57.13      3.79 o
 -10   9   3        0.14       -3.90      4.48 o
  -9   9   3      169.44      158.54      4.37 o
  -8   9   3       13.00       11.27      2.32 o
  -7   9   3      381.09      372.03      5.36 o
  -6   9   3       46.86       53.44      2.93 o
  -5   9   3      151.17      152.40      3.34 o
  -4   9   3        6.27        6.11      1.85 o
  -3   9   3      248.25      261.89      2.67 o
  -2   9   3      278.69      329.39      8.78 o
  -1   9   3      764.85      817.58     11.25 o
   0   9   3      156.94      131.52      2.04 o
   1   9   3     5786.18     5665.43     18.97 o
   2   9   3        0.81        1.32      1.51 o
   3   9   3      790.64      705.38      4.86 o
   4   9   3     5769.71     5431.32     24.97 o
   5   9   3        2.96        9.06      2.12 o
   6   9   3      914.87      924.01      8.95 o
   7   9   3      254.48      232.15      4.90 o
   8   9   3      397.72      392.01      6.26 o
   9   9   3       40.50       49.81      3.41 o
  10   9   3       32.10       29.15      3.63 o
  11   9   3     1172.87     1164.95     12.12 o
  12   9   3      333.96      348.63      7.59 o
  13   9   3      106.96      111.09      5.31 o
 -15  10   3       50.37       50.38      4.77 o
 -14  10   3      669.21      673.67     10.25 o
 -13  10   3      728.36      768.27     10.28 o
 -12  10   3      134.63      137.19      5.27 o
 -11  10   3        8.81       10.78      2.92 o
 -10  10   3     1332.48     1325.48     13.65 o
  -9  10   3       10.27       14.29      2.98 o
  -8  10   3       16.01       23.79      2.63 o
  -7  10   3     1749.06     1702.69     15.20 o
  -6  10   3     5863.84     5745.75     26.33 o
  -5  10   3      670.70      667.62      6.96 o
  -4  10   3     1484.17     1493.78     12.59 o
  -3  10   3     4474.80     4417.69     97.33 o
  -2  10   3     1184.99     1160.66      7.56 o
  -1  10   3      351.26      404.77      9.29 o
   0  10   3     5941.55     5666.14     26.12 o
   1  10   3     3484.36     3547.49     21.30 o
   2  10   3       73.60       72.42      1.88 o
   3  10   3     1265.08     1237.33     19.42 o
   4  10   3     4356.08     4241.88     22.78 o
   5  10   3        9.14        5.42      2.29 o
   6  10   3        0.09        0.27      3.42 o
   7  10   3      263.70      272.29      5.20 o
   8  10   3       83.51       81.51      3.87 o
   9  10   3        0.25       -3.36      4.33 o
  10  10   3       18.11       17.24      3.43 o
  11  10   3       24.09       16.34      4.34 o
  12  10   3        3.27        7.45      3.85 o
  13  10   3        0.03       -3.01      5.44 o
 -15  11   3        1.34        1.54      5.90 o
 -14  11   3       15.15       13.98      4.43 o
 -13  11   3        8.70        5.66      4.35 o
 -12  11   3        4.86        4.23      5.23 o
 -11  11   3        1.01        0.73      4.14 o
 -10  11   3       36.15       34.66      3.59 o
  -9  11   3      423.59      434.56      6.60 o
  -8  11   3        0.85        2.67      2.64 o
  -7  11   3      171.87      161.50      4.24 o
  -6  11   3     1011.56      991.96     10.21 o
  -5  11   3      552.28      522.32      5.93 o
  -4  11   3      685.74      677.18      7.05 o
  -3  11   3      810.02      779.44     15.73 o
  -2  11   3      479.06      445.78      3.64 o
  -1  11   3      315.42      286.92      4.74 o
   0  11   3      325.82      313.56      5.16 o
   1  11   3        6.86        6.53      2.87 o
   2  11   3      863.89      858.48     14.01 o
   3  11   3      294.08      290.40      3.97 o
   4  11   3       81.21       71.40      3.22 o
   5  11   3      394.54      387.17      5.50 o
   6  11   3      200.06      204.51      4.56 o
   7  11   3       50.55       57.20      3.38 o
   8  11   3      187.49      191.97      5.03 o
   9  11   3       66.67       71.19      3.90 o
  10  11   3       47.16       55.11      3.82 o
  11  11   3        3.31       -1.73      5.34 o
  12  11   3       23.36       25.86      4.30 o
  13  11   3       60.93       67.00      4.96 o
 -15  12   3       56.42       51.72      4.90 o
 -14  12   3       74.54       69.01      5.22 o
 -13  12   3      184.82      189.23      6.23 o
 -12  12   3      196.45      190.10      5.91 o
 -11  12   3      162.18      167.84      5.21 o
 -10  12   3       57.18       54.95      3.76 o
  -9  12   3      114.30      118.14      4.32 o
  -8  12   3     1634.40     1630.76     14.29 o
  -7  12   3      414.77      395.68      5.92 o
  -6  12   3     1035.22     1000.63     10.46 o
  -5  12   3      484.18      452.52      5.89 o
  -4  12   3      963.64      923.71      9.46 o
  -3  12   3     1464.79     1431.33     25.62 o
  -2  12   3     1193.67     1085.62     19.26 o
  -1  12   3     3737.03     3555.36     82.71 o
   0  12   3       22.44       27.81      3.35 o
   1  12   3      286.70      292.40      3.18 o
   2  12   3      471.34      473.53      3.99 o
   3  12   3      156.34      124.57      2.52 o
   4  12   3        6.69        8.45      2.57 o
   5  12   3       79.22       73.34      3.38 o
   6  12   3      139.88      138.08      4.21 o
   7  12   3       60.70       57.24      3.54 o
   8  12   3       13.58       19.09      3.06 o
   9  12   3        0.05        1.70      4.35 o
  10  12   3        0.00        3.27      4.61 o
  11  12   3        4.41        4.45      3.96 o
  12  12   3        8.64       10.53      3.92 o
  13  12   3        1.88        0.00      6.07 o
 -14  13   3       21.92       21.83      4.29 o
 -13  13   3        7.59       10.94      4.03 o
 -12  13   3        2.33       -2.12      5.53 o
 -11  13   3       66.35       67.15      4.31 o
 -10  13   3       21.94       14.14      3.45 o
  -9  13   3        3.68        2.18      4.35 o
  -8  13   3        4.47        3.24      4.73 o
  -7  13   3      188.06      185.20      4.64 o
  -6  13   3      105.31      101.20      3.65 o
  -5  13   3       40.60       38.43      3.08 o
  -4  13   3      161.48      155.59      4.01 o
  -3  13   3      172.98      177.03      2.76 o
  -2  13   3      396.04      399.59      4.15 o
  -1  13   3     1018.92      957.42     18.53 o
   0  13   3      146.12      123.91      2.50 o
   1  13   3     2269.45     2156.23     41.50 o
   2  13   3        2.44        3.83      2.24 o
   3  13   3       43.19       43.28      1.99 o
   4  13   3     2229.10     2155.18     17.94 o
   5  13   3      223.44      224.95      4.89 o
   6  13   3      191.90      202.58      4.86 o
   7  13   3      114.47      113.77      4.32 o
   8  13   3      255.11      250.37      5.80 o
   9  13   3       13.59       15.18      3.47 o
  10  13   3       64.17       67.33      4.49 o
  11  13   3      376.82      361.21      7.94 o
  12  13   3      153.90      148.90      6.01 o
 -14  14   3        4.46        0.51      5.87 o
 -13  14   3        1.79        7.83      3.81 o
 -12  14   3      300.50      304.96      7.17 o
 -11  14   3      597.96      593.61      8.90 o
 -10  14   3       25.35       27.94      3.59 o
  -9  14   3      262.53      270.16      5.92 o
  -8  14   3     1209.70     1241.17     13.11 o
  -7  14   3      140.33      148.24      4.38 o
  -6  14   3        0.38       -1.41      2.54 o
  -5  14   3     1878.59     1806.20     16.44 o
  -4  14   3     1244.38     1199.24     11.53 o
  -3  14   3      186.26      175.85      2.90 o
  -2  14   3      557.89      509.56      4.36 o
  -1  14   3     2902.34     2668.88     13.20 o
   0  14   3       38.38       45.85      2.06 o
   1  14   3      249.41      265.55      3.36 o
   2  14   3      526.40      459.58      5.88 o
   3  14   3      399.96      400.51      4.16 o
   4  14   3      225.15      236.05      4.97 o
   5  14   3       36.93       31.09      3.21 o
   6  14   3       96.37      100.44      4.37 o
   7  14   3      441.82      449.17      7.18 o
   8  14   3       43.83       44.58      3.87 o
   9  14   3        2.07        1.62      4.96 o
  10  14   3      101.24      106.60      5.10 o
  11  14   3        5.14       13.72      4.00 o
  12  14   3       10.28       13.93      3.97 o
 -14  15   3        3.53        1.32      5.81 o
 -13  15   3       55.93       61.97      4.90 o
 -12  15   3       19.69       21.58      4.19 o
 -11  15   3        3.39        0.63      5.55 o
 -10  15   3       69.30       71.49      4.30 o
  -9  15   3        9.60       16.65      3.42 o
  -8  15   3      268.37      276.30      5.95 o
  -7  15   3       87.71       89.41      3.99 o
  -6  15   3       12.30       16.81      2.87 o
  -5  15   3       92.35       92.12      3.84 o
  -4  15   3       48.13       36.73      3.06 o
  -3  15   3        3.18        8.24      1.80 o
  -2  15   3       85.08       88.94      3.20 o
  -1  15   3     1676.93     1612.61     23.15 o
   0  15   3      681.85      634.48     11.79 o
   1  15   3      198.57      197.94      3.09 o
   2  15   3      834.95      800.42     14.67 o
   3  15   3     1136.24     1130.80     14.02 o
   4  15   3      256.38      248.84      5.19 o
   5  15   3       85.80       83.96      3.95 o
   6  15   3     2123.28     2031.20     19.74 o
   7  15   3      339.20      341.59      6.61 o
   8  15   3       25.77       27.46      3.71 o
   9  15   3      399.19      410.64      7.82 o
  10  15   3      381.41      380.70      7.92 o
  11  15   3      165.77      167.32      6.31 o
  12  15   3        1.42       -0.79      6.23 o
 -13  16   3        8.09       12.27      4.19 o
 -12  16   3        1.81        4.00      5.76 o
 -11  16   3        2.48        2.19      5.24 o
 -10  16   3        4.82        4.27      4.87 o
  -9  16   3      177.88      189.05      5.53 o
  -8  16   3      145.01      149.47      4.88 o
  -7  16   3        0.00       -2.85      4.39 o
  -6  16   3        7.58        8.74      2.96 o
  -5  16   3      640.71      618.06      7.67 o
  -4  16   3        0.35       -1.01      3.59 o
  -3  16   3      159.51      153.36      3.51 o
  -2  16   3      679.75      637.96      9.29 o
  -1  16   3      371.37      349.56      7.14 o
   0  16   3       57.08       47.29      2.34 o
   1  16   3      120.29      102.75      2.93 o
   2  16   3        1.28        3.15      2.14 o
   3  16   3       99.07      103.37      2.75 o
   4  16   3        2.61       -4.19      4.19 o
   5  16   3      156.95      155.61      4.89 o
   6  16   3      169.74      163.37      5.44 o
   7  16   3       38.73       43.20      4.11 o
   8  16   3        0.03        4.98      3.53 o
   9  16   3       58.64       67.85      4.63 o
  10  16   3      110.79      111.39      5.92 o
  11  16   3       23.51       23.58      4.54 o
 -13  17   3        5.87        4.45      6.10 o
 -12  17   3        3.19        2.68      6.21 o
 -11  17   3        1.05        4.78      5.57 o
 -10  17   3        9.63        4.89      3.55 o
  -9  17   3       18.08       21.40      3.92 o
  -8  17   3      120.77      125.69      5.18 o
  -7  17   3       73.53       63.75      4.01 o
  -6  17   3      157.33      160.20      4.85 o
  -5  17   3      116.51      109.21      4.30 o
  -4  17   3        0.00       -0.31      3.84 o
  -3  17   3       14.39       16.21      1.98 o
  -2  17   3       17.19       22.68      4.68 o
  -1  17   3      182.85      190.00     10.31 o
   0  17   3       16.42       13.53      2.01 o
   1  17   3      127.77      128.26      2.91 o
   2  17   3       48.64       47.59      2.38 o
   3  17   3      170.21      158.45      8.95 o
   4  17   3       86.69       80.97      3.90 o
   5  17   3        2.01       12.56      3.02 o
   6  17   3      758.53      739.07      9.40 o
   7  17   3       21.62       31.04      3.71 o
   8  17   3      199.94      218.62      6.17 o
   9  17   3      248.71      249.18      6.97 o
  10  17   3      223.29      247.00      7.17 o
  11  17   3      204.04      228.08      7.07 o
 -12  18   3      455.43      469.99      9.27 o
 -11  18   3      287.69      301.25      7.47 o
 -10  18   3      109.07      109.96      5.40 o
  -9  18   3      163.97      161.52      5.63 o
  -8  18   3      965.76      967.40     10.83 o
  -7  18   3      127.00      125.09      4.97 o
  -6  18   3        0.11        8.98      3.09 o
  -5  18   3      855.95      855.87      9.54 o
  -4  18   3      216.79      199.17      5.18 o
  -3  18   3        3.52        3.10      3.14 o
  -2  18   3      675.59      651.59      5.64 o
  -1  18   3      430.82      416.66     11.10 o
   0  18   3       16.35       19.49      4.97 o
   1  18   3       36.64       32.71      4.72 o
   2  18   3      373.29      365.07      6.49 o
   3  18   3      134.09      132.52      3.13 o
   4  18   3        2.72        4.31      3.10 o
   5  18   3       73.74       78.67      4.33 o
   6  18   3      663.39      664.64      9.16 o
   7  18   3        3.48        5.90      3.73 o
   8  18   3       72.33       62.01      4.85 o
   9  18   3       49.37       57.75      4.82 o
  10  18   3        8.94        2.77      6.41 o
 -12  19   3       36.70       47.00      5.13 o
 -11  19   3       12.66        4.69      6.60 o
 -10  19   3      142.55      153.66      6.07 o
  -9  19   3       86.37       80.20      4.88 o
  -8  19   3      114.98      110.47      5.53 o
  -7  19   3       36.19       36.66      4.30 o
  -6  19   3       34.67       36.00      3.83 o
  -5  19   3       10.14        4.70      3.53 o
  -4  19   3       16.37       19.69      3.22 o
  -3  19   3        2.12        1.00      3.04 o
  -2  19   3        9.80       11.79      3.83 o
  -1  19   3        0.47        7.12      9.03 o
   0  19   3      519.35      498.90      8.42 o
   1  19   3      528.04      514.19      5.35 o
   2  19   3       17.94       12.11      6.27 o
   3  19   3      197.38      200.46      3.72 o
   4  19   3      516.40      501.84      7.85 o
   5  19   3       16.44       20.62      3.64 o
   6  19   3       37.58       38.84      4.20 o
   7  19   3      308.62      296.18      6.95 o
   8  19   3      122.53      125.45      5.52 o
   9  19   3       31.47       31.90      4.45 o
  10  19   3      162.84      167.85      6.48 o
 -11  20   3       41.49       51.98      5.08 o
 -10  20   3      239.11      248.63      7.08 o
  -9  20   3        0.08        3.89      5.31 o
  -8  20   3       32.75       31.44      4.40 o
  -7  20   3      395.70      384.16      7.60 o
  -6  20   3      396.03      385.34      7.42 o
  -5  20   3       61.68       61.35      4.15 o
  -4  20   3        9.83       14.91      3.23 o
  -3  20   3      381.35      377.90      6.26 o
  -2  20   3       90.26       84.94      3.54 o
  -1  20   3      170.11      176.46      5.40 o
   0  20   3      192.60      198.35      3.88 o
   1  20   3      323.15      304.93      4.66 o
   2  20   3        4.49        8.59      2.26 o
   3  20   3        2.46        5.16      2.26 o
   4  20   3       36.73       36.04      3.87 o
   5  20   3       11.48        7.55      3.71 o
   6  20   3        0.52        0.64      5.16 o
   7  20   3        2.08        2.50      3.84 o
   8  20   3       13.64       13.57      4.23 o
   9  20   3        2.87        3.83      6.02 o
 -10  21   3        7.11       14.00      4.24 o
  -9  21   3        0.95        1.43      5.59 o
  -8  21   3      218.11      220.83      6.55 o
  -7  21   3       39.89       33.60      4.81 o
  -6  21   3       29.00       27.99      4.16 o
  -5  21   3       59.95       59.33      4.24 o
  -4  21   3       13.76       20.67      3.40 o
  -3  21   3       57.88       59.66      3.90 o
  -2  21   3        0.36        0.84      3.26 o
  -1  21   3       56.59       60.28      2.81 o
   0  21   3        1.04        4.25      6.10 o
   1  21   3       37.11       33.95      2.82 o
   2  21   3        1.65       -1.95      3.22 o
   3  21   3       62.87       59.51      2.92 o
   4  21   3       27.09       30.89      3.87 o
   5  21   3      122.62      129.61      5.45 o
   6  21   3       50.10       61.21      4.56 o
   7  21   3       25.01       26.05      4.10 o
   8  21   3      161.41      171.00      6.54 o
 -10  22   3       41.86       40.55      4.72 o
  -9  22   3       43.82       44.20      4.79 o
  -8  22   3        0.00       -0.24      5.62 o
  -7  22   3       61.10       59.76      4.66 o
  -6  22   3      241.76      236.46      6.70 o
  -5  22   3       61.41       63.01      4.32 o
  -4  22   3        4.68        3.30      5.02 o
  -3  22   3       90.23       85.87      3.23 o
  -2  22   3       96.24      101.04      4.06 o
  -1  22   3        0.22        3.31      3.17 o
   0  22   3        5.40        5.44      4.71 o
   1  22   3       92.51       97.63      3.46 o
   2  22   3       90.99       88.41      3.37 o
   3  22   3        2.17        2.80      5.03 o
   4  22   3       71.71       69.41      4.97 o
   5  22   3      235.92      228.99      6.97 o
   6  22   3       31.40       27.92      4.43 o
   7  22   3        0.22       -3.24      5.45 o
   8  22   3       10.04       10.21      4.27 o
  -9  23   3       11.60       14.54      4.14 o
  -8  23   3        1.37       -5.00      6.14 o
  -7  23   3       62.79       55.64      5.02 o
  -6  23   3       57.06       56.21      4.92 o
  -5  23   3        0.23        1.81      5.32 o
  -4  23   3        0.00        6.55      3.38 o
  -3  23   3       60.18       67.00      3.13 o
  -2  23   3       13.81       17.43      4.45 o
  -1  23   3      106.24      108.60      5.93 o
   0  23   3      160.49      150.76      3.91 o
   1  23   3      416.51      409.88      5.67 o
   2  23   3        5.71        6.95      3.17 o
   3  23   3       20.81       22.52      4.36 o
   4  23   3      292.78      293.87      7.30 o
   5  23   3        4.84        3.98      4.17 o
   6  23   3       56.01       61.44      5.09 o
   7  23   3       45.61       40.65      4.77 o
  -8  24   3       53.94       55.89      5.20 o
  -7  24   3       64.19       66.26      5.17 o
  -6  24   3        1.18        4.53      4.06 o
  -5  24   3        5.18        9.05      3.79 o
  -4  24   3        1.54       -4.38      5.50 o
  -3  24   3       41.85       43.98      3.07 o
  -2  24   3        4.06        0.67      3.83 o
  -1  24   3        3.88        7.36      2.69 o
   0  24   3      193.90      206.56      4.50 o
   1  24   3       17.43       13.98      8.47 o
   2  24   3       33.47       30.66      3.20 o
   3  24   3       47.54       52.17      3.35 o
   4  24   3        0.46       -3.88      6.27 o
   5  24   3       46.61       45.59      4.89 o
   6  24   3       20.86       16.57      4.69 o
  -7  25   3      156.11      168.09      6.53 o
  -6  25   3       51.63       60.86      5.12 o
  -5  25   3        2.90        6.15      4.10 o
  -4  25   3       10.92       11.44      4.04 o
  -3  25   3        4.93       -1.91      4.10 o
  -2  25   3       38.80       39.29      3.17 o
  -1  25   3       22.01       28.14      3.01 o
   0  25   3       46.26       45.78      3.35 o
   1  25   3       10.97       10.65      2.97 o
   2  25   3        1.11        1.47      3.81 o
   3  25   3       17.90       23.67      3.09 o
   4  25   3       20.02       27.94      4.69 o
   5  25   3       58.95       52.78      5.12 o
  -5  26   3        9.46       16.78      4.39 o
  -4  26   3        8.27       13.85      4.32 o
  -3  26   3       42.56       43.92      3.35 o
  -2  26   3        8.70        6.40      3.43 o
  -1  26   3        3.36        0.13      4.02 o
   0  26   3       63.54       61.11      3.69 o
   1  26   3       90.53       92.89      3.96 o
   2  26   3        2.08       -0.13      4.63 o
   3  26   3       13.29       10.26      5.35 o
  -1  27   3        0.54        0.66      4.16 o
 -16   0   4       87.78       83.05      5.39 o
 -15   0   4      113.34      108.97      5.26 o
 -14   0   4      359.12      343.56      7.21 o
 -13   0   4       17.62       20.66      3.47 o
 -12   0   4     1823.73     1754.37     16.27 o
 -11   0   4      205.28      214.43      4.99 o
 -10   0   4      164.52      183.77      4.42 o
  -9   0   4     4364.45     4065.09     23.28 o
  -8   0   4     1462.93     1461.62     13.32 o
  -7   0   4     3877.02     3835.38     19.91 o
  -6   0   4      311.11      311.48      4.17 o
  -5   0   4     6549.89     6166.35     22.29 o
  -4   0   4      271.83      356.83      3.78 o
  -3   0   4       50.04       69.36      2.58 o
  -2   0   4    14456.51    11267.55     36.20 o
  -1   0   4     6437.43     5760.90     13.36 o
   0   0   4     1969.74     1963.54     21.47 o
   1   0   4      338.92      392.64      2.72 o
   2   0   4      979.10      894.46     23.92 o
   3   0   4      186.80      179.04      2.19 o
   4   0   4      259.49      259.87      3.85 o
   5   0   4     1176.89     1210.83     11.83 o
   6   0   4     4661.25     4564.59     23.88 o
   7   0   4      389.71      400.47      5.74 o
   8   0   4        0.02        3.06      2.30 o
   9   0   4     1153.97     1180.04     11.53 o
  10   0   4       62.33       62.28      3.86 o
  11   0   4      305.48      311.84      6.78 o
  12   0   4      253.15      266.66      6.86 o
  13   0   4      390.38      407.52      8.57 o
  14   0   4       41.67       43.34      4.66 o
 -16   1   4       76.03       76.16      4.35 o
 -15   1   4       17.06       18.78      2.79 o
 -14   1   4       51.24       48.93      3.11 o
 -13   1   4       31.76       36.05      2.68 o
 -12   1   4      439.90      413.20      6.65 o
 -11   1   4       59.81       59.40      2.44 o
 -10   1   4      330.88      321.62      3.87 o
  -9   1   4      859.91      838.85      6.93 o
  -8   1   4     1116.43     1053.11      7.04 o
  -7   1   4       45.12       46.24      3.10 o
  -6   1   4      247.20      276.07      2.77 o
  -5   1   4      370.44      379.70      2.99 o
  -4   1   4      372.10      383.79      3.40 o
  -3   1   4     1201.75     1424.49      6.72 o
  -2   1   4     1799.61     2090.48      5.79 o
  -1   1   4        1.76        4.20      0.63 o
   0   1   4      124.30      180.54      1.34 o
   1   1   4      143.39      181.74      1.55 o
   2   1   4       11.01       11.61      0.80 o
   3   1   4      804.20      885.45      3.98 o
   4   1   4      625.55      616.02      4.38 o
   5   1   4      305.04      300.87      4.14 o
   6   1   4      361.10      360.14      3.77 o
   7   1   4        1.22        1.48      4.64 o
   8   1   4       15.20       18.45      1.92 o
   9   1   4       59.57       57.56      2.69 o
  10   1   4        2.63       -0.34      3.15 o
  11   1   4        5.13        4.85      2.97 o
  12   1   4       20.85       19.39      2.95 o
  13   1   4       13.81       12.72      3.12 o
  14   1   4       42.38       52.00      3.46 o
 -16   2   4       26.67       27.07      3.23 o
 -15   2   4        0.07        3.52      2.98 o
 -14   2   4      173.58      168.46      3.96 o
 -13   2   4       30.26       24.98      2.69 o
 -12   2   4      758.55      730.17     11.78 o
 -11   2   4       11.04       11.86      2.44 o
 -10   2   4      775.79      768.20      5.59 o
  -9   2   4     1156.03     1133.61      9.71 o
  -8   2   4      250.25      255.93      3.24 o
  -7   2   4     5176.88     4934.14     44.49 o
  -6   2   4       66.17       72.86      1.74 o
  -5   2   4     1339.73     1363.65     17.45 o
  -4   2   4     1380.01     1552.90      7.60 o
  -3   2   4      346.87      496.88      2.81 o
  -2   2   4     3540.97     3790.64     20.79 o
  -1   2   4      192.05      165.01      1.30 o
   0   2   4      264.71      241.29      3.04 o
   1   2   4       10.86        9.96      0.81 o
   2   2   4      199.81      159.34      1.81 o
   3   2   4       38.08       58.68      1.07 o
   4   2   4      528.94      535.22     15.13 o
   5   2   4      893.57      848.57     14.51 o
   6   2   4      839.54      816.94      5.83 o
   7   2   4      188.48      186.68      3.02 o
   8   2   4       69.88       71.76      3.53 o
   9   2   4      202.11      185.39      3.56 o
  10   2   4       36.34       34.85      2.54 o
  11   2   4      218.53      235.21      4.34 o
  12   2   4        0.24        0.56      3.52 o
  13   2   4       41.66       40.24      3.24 o
  14   2   4        0.84        2.71      3.70 o
 -16   3   4       82.58       92.21      5.29 o
 -15   3   4       32.13       37.39      4.19 o
 -14   3   4      109.14      116.68      5.22 o
 -13   3   4        0.36        5.40      3.34 o
 -12   3   4      374.62      377.17      6.84 o
 -11   3   4       65.36       69.53      3.65 o
 -10   3   4       47.30       48.93      3.36 o
  -9   3   4     1119.69     1088.03     10.80 o
  -8   3   4       72.91       73.96      3.17 o
  -7   3   4        0.27       -3.19      3.19 o
  -6   3   4      113.25      122.37      2.90 o
  -5   3   4      553.57      564.49      5.57 o
  -4   3   4        1.10        7.52      1.43 o
  -3   3   4       43.77       54.92      1.62 o
  -2   3   4      329.52      386.26      2.69 o
  -1   3   4      617.48      691.02      6.01 o
   0   3   4      913.01     1048.71     14.68 o
   1   3   4     2070.33     2156.05     15.35 o
   2   3   4       38.06       49.40      6.65 o
   3   3   4       13.41       15.24      1.19 o
   4   3   4      523.74      541.28      5.44 o
   5   3   4      100.08       99.63      3.00 o
   6   3   4      534.42      512.44      6.07 o
   7   3   4      154.61      174.99      4.27 o
   8   3   4        0.11       -1.04      3.72 o
   9   3   4      124.04      129.78      4.58 o
  10   3   4       38.79       40.69      3.77 o
  11   3   4      301.67      308.47      6.78 o
  12   3   4       26.93       22.77      4.16 o
  13   3   4      125.54      122.31      5.65 o
  14   3   4        0.08        1.06      5.74 o
 -16   4   4       29.81       32.64      4.41 o
 -15   4   4       17.67       16.12      3.98 o
 -14   4   4       13.40       11.31      4.06 o
 -13   4   4       90.04       80.72      4.62 o
 -12   4   4       83.67       82.43      4.23 o
 -11   4   4      128.69      126.58      4.40 o
 -10   4   4      477.47      458.80      6.39 o
  -9   4   4      122.61      123.85      3.79 o
  -8   4   4      673.97      653.72      6.69 o
  -7   4   4     1070.96     1072.28      9.59 o
  -6   4   4       46.25       36.86      2.29 o
  -5   4   4      594.10      620.18      6.58 o
  -4   4   4     2819.13     2993.87     15.33 o
  -3   4   4       49.88       41.38      2.47 o
  -2   4   4     1361.45     1491.95     45.32 o
  -1   4   4     6877.46     6917.51    128.11 o
   0   4   4      133.60      123.08      6.74 o
   1   4   4      645.49      586.39      4.24 o
   2   4   4      698.90      770.09      7.17 o
   3   4   4      182.22      169.26      2.23 o
   4   4   4      500.35      482.54      5.25 o
   5   4   4      264.49      273.62      4.42 o
   6   4   4     1071.66     1044.57     10.38 o
   7   4   4     1305.97     1209.50     11.77 o
   8   4   4       20.02       21.90      2.91 o
   9   4   4      510.93      505.30      7.39 o
  10   4   4      191.39      209.98      5.52 o
  11   4   4       23.55       22.80      4.34 o
  12   4   4      206.34      202.15      6.33 o
  13   4   4      116.42      123.72      5.73 o
 -16   5   4        0.01       -0.77      5.69 o
 -15   5   4       21.50       20.13      4.05 o
 -14   5   4      374.50      384.12      7.76 o
 -13   5   4      141.29      134.61      5.23 o
 -12   5   4       49.16       48.07      3.79 o
 -11   5   4      292.53      294.86      5.80 o
 -10   5   4      510.15      489.42      6.70 o
  -9   5   4      361.07      337.59      5.39 o
  -8   5   4      240.21      217.16      4.37 o
  -7   5   4      478.57      483.13      5.61 o
  -6   5   4       20.95       24.74      2.00 o
  -5   5   4      721.44      747.31      7.37 o
  -4   5   4      213.09      245.70      3.47 o
  -3   5   4       62.02       49.15      2.15 o
  -2   5   4      596.62      626.17      4.32 o
  -1   5   4      141.30      178.25      3.24 o
   0   5   4      413.36      488.07      8.55 o
   1   5   4      347.61      360.14      2.85 o
   2   5   4      205.51      203.54      2.35 o
   3   5   4      365.85      375.35      8.16 o
   4   5   4       32.90       34.09      2.36 o
   5   5   4       67.08       67.19      2.88 o
   6   5   4       29.97       32.51      2.84 o
   7   5   4       34.12       36.68      2.80 o
   8   5   4      174.41      166.71      4.48 o
   9   5   4      106.79      106.89      4.34 o
  10   5   4       22.60       21.69      3.43 o
  11   5   4      707.89      700.45      9.80 o
  12   5   4        5.38       16.95      3.82 o
  13   5   4      116.51      116.41      5.74 o
 -16   6   4       23.96       25.21      4.09 o
 -15   6   4        0.46       -5.65      5.65 o
 -14   6   4      116.81      109.10      5.65 o
 -13   6   4        2.47       -3.14      4.85 o
 -12   6   4      274.50      264.13      6.08 o
 -11   6   4        0.02       -4.31      4.31 o
 -10   6   4      698.74      677.16      7.80 o
  -9   6   4      462.32      438.36      6.09 o
  -8   6   4      144.04      147.56      3.92 o
  -7   6   4     2611.55     2516.99     17.26 o
  -6   6   4      243.34      232.46      3.93 o
  -5   6   4      421.15      439.83      4.83 o
  -4   6   4      113.48      107.19      2.66 o
  -3   6   4       68.49       65.87      1.53 o
  -2   6   4     1286.78     1395.48      7.53 o
  -1   6   4     1240.56     1396.32     17.69 o
   0   6   4      925.71      927.06     20.98 o
   1   6   4      199.73      221.63      2.62 o
   2   6   4     1198.03     1153.98      7.40 o
   3   6   4      478.83      477.24      7.60 o
   4   6   4      498.25      534.41      5.73 o
   5   6   4      796.91      743.16      7.71 o
   6   6   4     1030.82      992.49     10.40 o
   7   6   4      226.19      220.27      4.79 o
   8   6   4      295.42      296.98      5.75 o
   9   6   4      339.48      329.06      6.31 o
  10   6   4       31.53       34.53      3.82 o
  11   6   4      743.79      743.66     10.05 o
  12   6   4       39.48       34.56      4.45 o
  13   6   4       79.73       75.51      5.34 o
 -16   7   4        6.52        5.73      6.01 o
 -15   7   4        0.00       -2.15      5.32 o
 -14   7   4        6.45        4.61      4.21 o
 -13   7   4       75.96       77.43      4.72 o
 -12   7   4        9.24       11.06      3.28 o
 -11   7   4        1.27       -0.33      4.26 o
 -10   7   4       32.29       29.89      3.38 o
  -9   7   4        0.16       -1.10      3.40 o
  -8   7   4        7.70       10.25      2.48 o
  -7   7   4        5.54       -0.45      4.05 o
  -6   7   4       22.43       22.95      2.35 o
  -5   7   4      168.75      164.60      3.30 o
  -4   7   4        6.73       13.61      1.90 o
  -3   7   4        3.45        3.66      1.36 o
  -2   7   4     2313.93     2526.07     25.65 o
  -1   7   4       17.39       19.05      1.34 o
   0   7   4       82.35      101.55      1.92 o
   1   7   4      627.03      694.08      7.67 o
   2   7   4       38.47       42.78      1.59 o
   3   7   4       78.15       85.40      2.00 o
   4   7   4       93.99      108.70      3.36 o
   5   7   4       72.20       72.27      3.08 o
   6   7   4      203.74      192.05      4.30 o
   7   7   4       12.43        7.96      2.98 o
   8   7   4        2.47       -4.47      4.47 o
   9   7   4       55.70       53.41      3.84 o
  10   7   4       33.85       31.61      3.87 o
  11   7   4        0.57       -4.65      6.05 o
  12   7   4       75.11       64.56      5.06 o
  13   7   4        4.68        2.02      5.78 o
 -16   8   4        5.46       15.20      3.76 o
 -15   8   4       19.78       18.21      4.28 o
 -14   8   4      390.20      390.53      7.99 o
 -13   8   4       98.21       98.09      4.97 o
 -12   8   4      131.03      132.74      4.95 o
 -11   8   4       95.64       97.23      4.15 o
 -10   8   4      635.48      656.25      7.88 o
  -9   8   4       51.02       56.30      3.11 o
  -8   8   4       60.76       54.55      2.98 o
  -7   8   4     4851.68     4787.45     24.57 o
  -6   8   4     1161.66     1191.37     10.44 o
  -5   8   4      510.10      488.73      5.40 o
  -4   8   4     1309.18     1403.01     11.96 o
  -3   8   4     4805.38     4755.10     95.17 o
  -2   8   4      199.25      215.36      2.52 o
  -1   8   4       10.01       12.26      1.36 o
   0   8   4    11808.70    10801.03     22.14 o
   1   8   4     4181.77     4151.04     14.69 o
   2   8   4       98.14       92.09      1.96 o
   3   8   4     1731.74     1635.60     41.81 o
   4   8   4     3235.96     3162.76     19.80 o
   5   8   4       12.64        9.96      2.35 o
   6   8   4        4.20        0.95      3.41 o
   7   8   4     1365.12     1318.56     13.01 o
   8   8   4      699.15      671.39      8.16 o
   9   8   4        3.46        0.00      4.18 o
  10   8   4      123.88      118.24      5.22 o
  11   8   4      472.54      469.64      8.42 o
  12   8   4        9.07       13.56      4.06 o
  13   8   4       46.78       51.35      4.77 o
 -15   9   4       21.49       26.09      4.18 o
 -14   9   4       46.23       50.94      4.61 o
 -13   9   4        2.97        1.46      5.30 o
 -12   9   4        1.73        7.92      3.39 o
 -11   9   4       55.38       51.09      3.63 o
 -10   9   4      223.25      221.00      5.10 o
  -9   9   4        1.26        2.21      3.71 o
  -8   9   4       84.17       82.76      3.35 o
  -7   9   4      373.56      360.54      5.56 o
  -6   9   4       70.91       68.23      3.24 o
  -5   9   4      252.85      276.04      4.43 o
  -4   9   4       46.40       55.67      2.58 o
  -3   9   4       89.32       87.65      2.82 o
  -2   9   4        0.46        3.69      1.75 o
  -1   9   4      160.00      196.81      2.56 o
   0   9   4      283.53      325.89      3.16 o
   1   9   4       13.34       20.53      1.58 o
   2   9   4      172.38      164.07      2.51 o
   3   9   4        0.88        5.97      4.03 o
   4   9   4       61.95       62.21      2.98 o
   5   9   4       10.13       11.20      2.41 o
   6   9   4       26.81       24.50      2.87 o
   7   9   4      163.58      174.49      4.67 o
   8   9   4      108.53      107.60      4.35 o
   9   9   4        6.57       10.48      3.09 o
  10   9   4      285.52      282.22      6.52 o
  11   9   4      188.51      195.30      6.37 o
  12   9   4       66.79       61.08      4.85 o
  13   9   4      131.16      143.87      6.24 o
 -15  10   4        0.01        0.75      5.54 o
 -14  10   4      322.19      323.15      7.54 o
 -13  10   4       33.30       43.43      4.10 o
 -12  10   4      368.20      378.74      7.37 o
 -11  10   4       11.62        8.99      3.29 o
 -10  10   4        6.56        7.99      2.98 o
  -9  10   4      207.39      209.08      4.92 o
  -8  10   4      109.61      119.14      3.82 o
  -7  10   4      196.63      219.89      4.50 o
  -6  10   4      331.43      323.29      5.11 o
  -5  10   4     1945.39     1827.78     14.95 o
  -4  10   4      543.15      491.10      5.63 o
  -3  10   4      477.24      506.56     14.85 o
  -2  10   4     3094.86     3101.91     28.27 o
  -1  10   4      922.62      934.97     17.62 o
   0  10   4     1068.15      993.47      6.49 o
   1  10   4       33.04       26.70      3.96 o
   2  10   4      541.10      511.54      4.06 o
   3  10   4        6.82        7.95      1.62 o
   4  10   4        6.64        9.62      2.32 o
   5  10   4      196.25      187.70      4.20 o
   6  10   4      369.62      368.43      5.91 o
   7  10   4        2.73        1.35      2.85 o
   8  10   4       53.78       54.30      3.76 o
   9  10   4       67.40       68.02      4.14 o
  10  10   4      117.12      129.09      5.19 o
  11  10   4       57.48       66.14      4.81 o
  12  10   4        9.62        7.79      4.18 o
  13  10   4      102.39      102.27      5.94 o
 -15  11   4        1.66       -0.77      5.76 o
 -14  11   4       51.27       48.99      4.98 o
 -13  11   4       14.29       11.20      3.89 o
 -12  11   4      196.58      197.30      5.87 o
 -11  11   4        0.07       -4.43      4.43 o
 -10  11   4      339.88      345.28      6.27 o
  -9  11   4        6.90       13.30      3.01 o
  -8  11   4       92.86       86.64      3.79 o
  -7  11   4      525.83      536.58      6.65 o
  -6  11   4       41.73       54.61      3.04 o
  -5  11   4     1247.88     1139.42     10.70 o
  -4  11   4       75.37       77.17      3.03 o
  -3  11   4      870.52      894.73     18.39 o
  -2  11   4       97.71       74.11      3.32 o
  -1  11   4      209.72      202.64      8.12 o
   0  11   4      740.93      708.88      5.15 o
   1  11   4      144.55      129.01      2.54 o
   2  11   4       24.09       22.95      1.69 o
   3  11   4       58.85       55.20      2.06 o
   4  11   4       37.28       37.38      2.86 o
   5  11   4        4.39        4.84      2.50 o
   6  11   4      218.50      205.62      4.77 o
   7  11   4        1.82        2.14      4.32 o
   8  11   4       74.45       69.28      3.86 o
   9  11   4       10.24       14.42      3.27 o
  10  11   4        8.19        2.44      3.80 o
  11  11   4      124.14      132.88      5.60 o
  12  11   4        0.08       -1.77      5.64 o
 -15  12   4       18.41       17.13      4.43 o
 -14  12   4       12.44       -1.96      5.95 o
 -13  12   4       76.77       75.02      4.95 o
 -12  12   4       91.81       97.71      4.82 o
 -11  12   4       12.62       12.29      3.48 o
 -10  12   4      185.02      188.09      5.26 o
  -9  12   4      166.12      173.62      4.87 o
  -8  12   4       17.75       21.04      3.10 o
  -7  12   4      159.87      164.05      4.39 o
  -6  12   4      172.45      169.02      4.24 o
  -5  12   4       66.16       62.41      3.07 o
  -4  12   4       16.00       24.64      2.49 o
  -3  12   4     1216.51     1166.72     27.96 o
  -2  12   4     1026.46      982.84     15.45 o
  -1  12   4        9.77       13.72      1.92 o
   0  12   4     1637.61     1685.70     12.88 o
   1  12   4     1635.50     1597.92     15.90 o
   2  12   4       49.76       52.95      1.97 o
   3  12   4      351.38      374.35      7.03 o
   4  12   4      704.71      720.84      7.68 o
   5  12   4       63.91       68.55      3.34 o
   6  12   4      343.75      330.50      5.99 o
   7  12   4      592.69      593.37      8.04 o
   8  12   4      195.17      191.68      5.43 o
   9  12   4       81.75       94.64      4.40 o
  10  12   4       80.97       85.38      4.81 o
  11  12   4       29.93       27.95      4.46 o
  12  12   4        0.71        4.61      5.55 o
 -14  13   4       24.33       27.10      4.51 o
 -13  13   4       12.41       11.03      4.21 o
 -12  13   4      122.15      121.99      5.29 o
 -11  13   4      112.94      109.22      4.78 o
 -10  13   4       86.59       94.82      4.25 o
  -9  13   4       18.51       18.54      3.42 o
  -8  13   4      580.18      565.15      7.65 o
  -7  13   4       19.52       17.75      2.90 o
  -6  13   4      121.60      113.95      3.87 o
  -5  13   4      479.16      467.57      6.32 o
  -4  13   4        0.38        2.95      3.38 o
  -3  13   4      255.96      223.53      8.12 o
  -2  13   4      218.73      212.18      3.14 o
  -1  13   4       40.92       44.33      2.04 o
   0  13   4        2.32        7.70      5.43 o
   1  13   4      210.27      208.57      3.07 o
   2  13   4      241.36      228.96     10.78 o
   3  13   4        1.65        1.65      2.05 o
   4  13   4       16.18       15.49      2.88 o
   5  13   4       82.42       83.07      3.75 o
   6  13   4      132.55      132.38      4.51 o
   7  13   4      121.45      110.17      4.64 o
   8  13   4       13.94       13.67      3.35 o
   9  13   4       43.57       38.49      4.02 o
  10  13   4      120.43      119.52      5.32 o
  11  13   4       72.92       67.05      5.13 o
  12  13   4       20.31       21.03      4.43 o
 -14  14   4      199.30      213.02      6.80 o
 -13  14   4        5.87       11.85      3.86 o
 -12  14   4      343.23      328.69      7.42 o
 -11  14   4        2.11       -0.20      5.17 o
 -10  14   4       43.84       53.30      3.75 o
  -9  14   4      127.79      134.06      4.84 o
  -8  14   4      167.17      183.75      5.08 o
  -7  14   4      289.48      288.41      5.66 o
  -6  14   4      369.66      365.75      6.05 o
  -5  14   4     1371.95     1318.86     12.74 o
  -4  14   4      534.63      502.32      6.55 o
  -3  14   4      245.92      258.92      6.39 o
  -2  14   4     1003.12     1005.70     11.32 o
  -1  14   4     1063.86     1095.59      9.44 o
   0  14   4      786.47      720.87      9.30 o
   1  14   4        9.90       11.47      2.78 o
   2  14   4     1210.34     1217.15      8.42 o
   3  14   4       29.49       33.01      2.63 o
   4  14   4      109.22      108.63      4.03 o
   5  14   4      482.92      485.48      7.00 o
   6  14   4      683.30      639.87      8.49 o
   7  14   4      181.42      180.78      5.32 o
   8  14   4      195.91      199.86      5.70 o
   9  14   4      319.77      327.29      7.34 o
  10  14   4       23.39       25.03      4.21 o
  11  14   4      176.44      191.56      6.26 o
 -14  15   4        6.69       14.72      4.27 o
 -13  15   4       23.02       20.24      4.58 o
 -12  15   4        4.59        6.54      4.22 o
 -11  15   4      257.96      253.18      6.41 o
 -10  15   4       12.45        9.25      3.79 o
  -9  15   4        8.59       13.56      3.45 o
  -8  15   4      714.44      701.58      8.86 o
  -7  15   4       46.22       48.27      3.85 o
  -6  15   4      349.27      347.69      6.07 o
  -5  15   4      178.45      178.87      4.73 o
  -4  15   4       85.79       80.62      3.64 o
  -3  15   4       14.22       12.14      1.89 o
  -2  15   4        9.30        8.44      3.51 o
  -1  15   4      336.04      314.67      7.66 o
   0  15   4      376.47      368.45     12.97 o
   1  15   4       23.86       24.36      2.01 o
   2  15   4      117.40      112.26      2.82 o
   3  15   4      148.10      162.03      3.18 o
   4  15   4        1.06        0.32      4.10 o
   5  15   4      159.46      166.25      5.02 o
   6  15   4       19.99       29.04      3.91 o
   7  15   4       19.35       16.73      3.75 o
   8  15   4       17.62       18.05      3.79 o
   9  15   4       12.19       12.10      4.39 o
  10  15   4       13.23        5.99      6.10 o
  11  15   4        1.74       -2.84      5.55 o
 -13  16   4        3.23       -1.02      6.29 o
 -12  16   4      480.45      487.83      9.09 o
 -11  16   4       47.73       48.28      4.47 o
 -10  16   4        8.09       12.43      3.42 o
  -9  16   4      480.59      476.36      7.95 o
  -8  16   4       70.50       73.33      4.37 o
  -7  16   4      646.69      621.71      8.33 o
  -6  16   4        0.32       -0.98      4.38 o
  -5  16   4      956.35      942.41      9.42 o
  -4  16   4        7.85       10.44      2.87 o
  -3  16   4        0.49        2.81      2.14 o
  -2  16   4     2115.52     2038.51     34.55 o
  -1  16   4      632.64      629.01      5.39 o
   0  16   4       96.10       87.13      2.63 o
   1  16   4       56.75       57.04      2.63 o
   2  16   4      286.23      287.49      3.97 o
   3  16   4      206.21      215.41      3.63 o
   4  16   4      176.16      192.22      5.01 o
   5  16   4      359.66      348.54      6.74 o
   6  16   4     1703.25     1664.39     16.49 o
   7  16   4        0.54        3.63      3.50 o
   8  16   4        0.17        4.10      3.63 o
   9  16   4      548.55      561.23      9.42 o
  10  16   4        0.34        2.35      3.99 o
  11  16   4       98.55      108.21      5.94 o
 -13  17   4       94.19       94.69      5.63 o
 -12  17   4      117.02      120.96      6.11 o
 -11  17   4       22.41       30.45      4.22 o
 -10  17   4        0.33        2.48      3.67 o
  -9  17   4      226.78      223.29      6.19 o
  -8  17   4       45.35       53.01      3.95 o
  -7  17   4        0.77        5.09      3.08 o
  -6  17   4      273.95      266.91      5.85 o
  -5  17   4      104.67       96.77      4.34 o
  -4  17   4        2.00       -4.03      4.03 o
  -3  17   4       77.22       80.74      4.49 o
  -2  17   4        0.06        3.34      4.07 o
  -1  17   4        5.09        5.65      1.97 o
   0  17   4        0.00        2.44      4.27 o
   1  17   4      182.93      170.40      7.12 o
   2  17   4       44.50       52.38      2.40 o
   3  17   4       42.66       43.88      2.47 o
   4  17   4       19.50       22.61      3.53 o
   5  17   4       29.82       33.98      3.82 o
   6  17   4      351.20      354.07      7.25 o
   7  17   4        0.13        0.21      3.64 o
   8  17   4       96.99      108.54      5.05 o
   9  17   4       20.44       28.86      4.44 o
  10  17   4        4.10        4.35      6.14 o
 -12  18   4        3.56        1.28      6.41 o
 -11  18   4        2.56        4.56      6.03 o
 -10  18   4       14.31       18.80      3.98 o
  -9  18   4       50.08       57.57      4.51 o
  -8  18   4        6.66       14.03      3.63 o
  -7  18   4      109.54       99.71      4.64 o
  -6  18   4       38.38       35.61      3.59 o
  -5  18   4       22.40       19.64      3.37 o
  -4  18   4       31.82       25.86      3.35 o
  -3  18   4       28.43       38.04      2.34 o
  -2  18   4       91.75       91.51      4.73 o
  -1  18   4      149.46      150.12      3.68 o
   0  18   4       22.42       20.87      2.22 o
   1  18   4      183.89      182.38      3.59 o
   2  18   4        0.00        0.36      3.46 o
   3  18   4       31.58       33.95      2.50 o
   4  18   4      390.53      390.69      7.07 o
   5  18   4       16.71       20.36      3.79 o
   6  18   4      178.72      165.90      5.90 o
   7  18   4       14.80       16.22      3.93 o
   8  18   4        0.98       -0.70      5.60 o
   9  18   4        4.49        2.98      5.94 o
  10  18   4       16.42       19.34      4.60 o
 -12  19   4      109.72      113.93      6.07 o
 -11  19   4       11.29        2.50      6.55 o
 -10  19   4        4.53       -0.47      5.54 o
  -9  19   4       78.24       72.66      5.05 o
  -8  19   4      224.63      229.26      6.26 o
  -7  19   4       33.21       31.89      3.92 o
  -6  19   4       10.47        9.77      3.36 o
  -5  19   4       82.93       84.53      4.22 o
  -4  19   4        6.32        5.76      2.96 o
  -3  19   4        2.29        4.19      2.11 o
  -2  19   4       36.09       34.31      2.44 o
  -1  19   4        2.06        0.78      3.13 o
   0  19   4       74.15       74.30      2.82 o
   1  19   4        1.22       -3.11      3.11 o
   2  19   4        7.98        5.53      5.62 o
   3  19   4        1.40        1.80      3.20 o
   4  19   4       23.38       23.99      3.77 o
   5  19   4        8.86       11.22      3.59 o
   6  19   4      158.46      155.50      5.73 o
   7  19   4        2.80        4.81      5.31 o
   8  19   4       37.70       42.90      4.49 o
   9  19   4       68.09       67.64      5.31 o
 -11  20   4       75.58       73.46      5.53 o
 -10  20   4        1.81        8.70      4.03 o
  -9  20   4      166.55      172.96      6.14 o
  -8  20   4       31.85       28.78      4.45 o
  -7  20   4       36.15       31.11      4.13 o
  -6  20   4      143.35      144.00      5.37 o
  -5  20   4      296.72      296.62      6.61 o
  -4  20   4        0.18        3.05      4.35 o
  -3  20   4      210.86      193.34      7.89 o
  -2  20   4      398.02      393.91      5.61 o
  -1  20   4       22.12       23.21      2.87 o
   0  20   4       41.05       44.67      2.71 o
   1  20   4       32.75       30.45      3.70 o
   2  20   4       74.39       72.47      2.98 o
   3  20   4      183.18      171.40      3.89 o
   4  20   4       34.43       34.16      3.68 o
   5  20   4      155.59      148.06      5.66 o
   6  20   4      212.99      195.75      6.20 o
   7  20   4        1.28       -3.82      5.63 o
   8  20   4       72.74       72.32      5.16 o
 -10  21   4      130.20      132.16      6.15 o
  -9  21   4       36.33       34.53      4.62 o
  -8  21   4        7.33       13.88      4.10 o
  -7  21   4       70.80       74.17      4.85 o
  -6  21   4      373.54      335.16      7.58 o
  -5  21   4        0.52        9.28      3.59 o
  -4  21   4       23.53       17.94      3.72 o
  -3  21   4       58.10       61.15      4.00 o
  -2  21   4       16.31       15.83      3.13 o
  -1  21   4       14.34       15.25      4.63 o
   0  21   4       56.59       52.85      5.43 o
   1  21   4       59.51       57.02      4.88 o
   2  21   4        0.47       -1.71      3.28 o
   3  21   4       27.94       28.77      2.72 o
   4  21   4        6.60        7.08      3.84 o
   5  21   4        0.28        2.06      3.80 o
   6  21   4        4.10        4.62      3.89 o
   7  21   4       24.37       16.98      4.34 o
   8  21   4        3.85       -2.11      6.13 o
  -9  22   4       57.62       55.82      4.98 o
  -8  22   4       55.80       59.77      4.95 o
  -7  22   4      279.32      250.02      7.26 o
  -6  22   4       44.44       52.88      4.52 o
  -5  22   4      147.48      137.27      5.68 o
  -4  22   4        8.75        9.69      3.71 o
  -3  22   4       32.58       38.48      2.93 o
  -2  22   4      184.54      171.20      4.13 o
  -1  22   4       89.78       98.50      3.52 o
   0  22   4       87.85       87.95      3.40 o
   1  22   4       58.21       54.29      3.22 o
   2  22   4       46.81       46.61      3.15 o
   3  22   4       27.45       28.97      2.93 o
   4  22   4      241.82      248.90      6.84 o
   5  22   4      163.14      188.92      6.30 o
   6  22   4      110.82      120.37      5.50 o
   7  22   4       93.32      102.20      5.57 o
  -8  23   4        7.06       11.56      4.40 o
  -7  23   4        0.26       -6.02      6.02 o
  -6  23   4       79.10       75.79      5.22 o
  -5  23   4       18.11       23.42      4.20 o
  -4  23   4      196.91      212.19      6.42 o
  -3  23   4       95.23      103.99      6.42 o
  -2  23   4      101.25      105.57      3.76 o
  -1  23   4      106.95      106.35      3.79 o
   0  23   4        5.91        8.20      7.62 o
   1  23   4      205.87      213.22      4.60 o
   2  23   4        2.05        6.17      3.52 o
   3  23   4       12.70       -0.85      5.14 o
   4  23   4        5.70        5.06      6.00 o
   5  23   4        9.44       12.47      4.39 o
   6  23   4        4.20       -2.08      5.64 o
  -7  24   4      283.25      292.11      7.99 o
  -6  24   4      130.03      140.20      6.26 o
  -5  24   4        2.07        1.46      6.01 o
  -4  24   4      219.17      233.11      6.91 o
  -3  24   4      484.22      505.90      6.60 o
  -2  24   4        4.33        8.35      3.36 o
  -1  24   4        1.01        4.33      2.84 o
   0  24   4      544.51      535.92     13.78 o
   1  24   4      242.09      241.91      5.18 o
   2  24   4        3.18        2.69      2.82 o
   3  24   4      194.09      200.47      6.94 o
   4  24   4      276.03      276.51      7.63 o
   5  24   4        9.53       15.58      4.27 o
  -6  25   4        1.68        9.74      4.13 o
  -5  25   4        1.65        1.41      4.21 o
  -4  25   4       96.62       91.88      5.61 o
  -3  25   4        0.02        6.13      8.30 o
  -2  25   4       26.68       34.01      5.89 o
  -1  25   4      141.92      149.43      4.36 o
   0  25   4       17.38       21.78      7.38 o
   1  25   4        0.09       -4.23      4.32 o
   2  25   4       21.08       26.62      5.59 o
   3  25   4       11.66       10.06      3.42 o
  -4  26   4        3.09        1.58      6.03 o
  -3  26   4       18.03       25.04      5.69 o
  -2  26   4       56.36       59.40      4.20 o
  -1  26   4        4.74        6.14      3.41 o
   0  26   4        0.42       -0.81      3.41 o
   1  26   4       12.26        6.58      3.26 o
 -16   1   5      195.76      183.39      4.73 o
 -15   1   5        2.91        2.66      3.76 o
 -14   1   5      159.36      149.01      3.97 o
 -13   1   5      693.64      669.14      6.80 o
 -12   1   5     1488.55     1442.29     13.74 o
 -11   1   5       36.62       42.53      2.46 o
 -10   1   5        0.16        0.69      4.24 o
  -9   1   5     1985.76     1882.49     11.86 o
  -8   1   5       87.21       84.00      2.31 o
  -7   1   5     1049.82     1064.99      9.62 o
  -6   1   5     1860.21     1857.43      9.91 o
  -5   1   5     4831.01     4754.42    130.78 o
  -4   1   5      149.15      177.39      3.00 o
  -3   1   5      419.13      494.50      2.57 o
  -2   1   5     4020.55     3793.19     24.51 o
  -1   1   5       54.16      104.76      1.45 o
   0   1   5     1079.97     1126.51      6.44 o
   1   1   5      635.98      666.94      3.44 o
   2   1   5     1323.28     1321.10      9.53 o
   3   1   5      376.49      364.80      3.61 o
   4   1   5       37.37       39.00      1.69 o
   5   1   5     1028.60      981.80      7.52 o
   6   1   5       93.75       88.88      2.49 o
   7   1   5       28.42       32.21      2.09 o
   8   1   5      109.65      106.18      2.90 o
   9   1   5        0.12        4.56      2.43 o
  10   1   5       95.63      100.92      3.79 o
  11   1   5       22.49       25.54      3.29 o
  12   1   5        0.57        0.90      3.77 o
  13   1   5       22.16       23.03      5.47 o
 -16   2   5        6.89        2.41      4.18 o
 -15   2   5        0.98       -3.64      3.98 o
 -14   2   5      131.51      120.64      6.04 o
 -13   2   5        1.71        3.38      2.99 o
 -12   2   5       78.29       80.02      3.10 o
 -11   2   5      146.45      141.53      3.21 o
 -10   2   5      171.12      158.55      4.71 o
  -9   2   5      761.74      722.03     18.61 o
  -8   2   5      223.36      210.81      3.09 o
  -7   2   5       36.22       36.52      1.93 o
  -6   2   5        3.11        5.06      1.39 o
  -5   2   5      345.91      349.12      3.12 o
  -4   2   5      272.01      291.17      4.55 o
  -3   2   5        5.68       12.75      0.85 o
  -2   2   5     2110.56     2195.75     13.76 o
  -1   2   5     1143.90     1132.51     10.08 o
   0   2   5     1692.51     1707.88     17.54 o
   1   2   5      133.42      127.53      2.02 o
   2   2   5     1677.02     1658.91     14.94 o
   3   2   5      482.60      488.91      2.68 o
   4   2   5        2.29        3.44      2.24 o
   5   2   5     3351.08     3188.66     32.62 o
   6   2   5       20.68       22.80      1.89 o
   7   2   5      736.83      702.66      6.82 o
   8   2   5      334.68      331.46      4.26 o
   9   2   5      288.01      283.69      9.26 o
  10   2   5       58.90       55.81      2.88 o
  11   2   5        0.00       -1.76      3.48 o
  12   2   5      245.74      244.52      5.02 o
  13   2   5      182.85      199.11      9.03 o
 -16   3   5        0.93        0.88      4.03 o
 -15   3   5       43.20       38.99      4.53 o
 -14   3   5      567.47      578.69      9.16 o
 -13   3   5       22.49       22.59      3.84 o
 -12   3   5        2.35        3.39      3.27 o
 -11   3   5      916.17      905.57      9.36 o
 -10   3   5      129.77      131.96      4.16 o
  -9   3   5        1.35        0.27      3.80 o
  -8   3   5     1408.05     1361.91     13.61 o
  -7   3   5     1815.41     1769.24     14.54 o
  -6   3   5      641.65      583.51      5.84 o
  -5   3   5      354.35      343.57      4.41 o
  -4   3   5      846.24      909.00      8.01 o
  -3   3   5     1813.66     1698.10      8.58 o
  -2   3   5      362.37      480.16      3.38 o
  -1   3   5      413.31      520.00      4.47 o
   0   3   5     2297.44     2162.93     40.32 o
   1   3   5       12.29       13.56      1.30 o
   2   3   5       86.97       99.27      7.14 o
   3   3   5      582.46      582.67     13.45 o
   4   3   5        7.97        3.10      3.14 o
   5   3   5       62.09       64.22      3.42 o
   6   3   5       30.13       34.21      2.91 o
   7   3   5       88.31       78.53      3.59 o
   8   3   5        0.01       -2.80      4.17 o
   9   3   5       34.07       36.50      3.69 o
  10   3   5        0.13        2.38      4.60 o
  11   3   5       31.71       31.20      4.00 o
  12   3   5       33.57       28.73      4.74 o
  13   3   5        0.61       -2.59      5.97 o
 -16   4   5       10.22       13.00      4.07 o
 -15   4   5        4.02        4.59      4.06 o
 -14   4   5       54.87       53.39      4.69 o
 -13   4   5      105.55      108.44      4.87 o
 -12   4   5      254.79      248.30      5.92 o
 -11   4   5        1.41        2.27      4.47 o
 -10   4   5       55.86       62.64      3.50 o
  -9   4   5      175.97      166.54      4.28 o
  -8   4   5        7.68        7.77      2.62 o
  -7   4   5     1974.97     1941.18     15.47 o
  -6   4   5      135.71      113.53      3.25 o
  -5   4   5      585.58      599.76      5.79 o
  -4   4   5      921.58      954.06      8.31 o
  -3   4   5       77.47       96.68      1.89 o
  -2   4   5     5353.11     5408.06     15.27 o
  -1   4   5      531.29      542.57     11.57 o
   0   4   5     1797.41     1805.15     12.87 o
   1   4   5        2.89        3.66      1.40 o
   2   4   5      438.48      452.89      4.64 o
   3   4   5      234.67      215.05      9.94 o
   4   4   5      134.16      132.65      3.49 o
   5   4   5     2297.05     2140.72     17.15 o
   6   4   5      909.23      901.62      9.28 o
   7   4   5      724.06      717.43      8.09 o
   8   4   5       35.10       39.94      3.45 o
   9   4   5      285.65      286.09      6.16 o
  10   4   5      262.18      279.27      6.44 o
  11   4   5       60.62       56.90      4.82 o
  12   4   5      247.58      251.79      7.16 o
  13   4   5       82.46       79.92      5.18 o
 -16   5   5       23.26       23.66      4.32 o
 -15   5   5        0.45        7.44      3.77 o
 -14   5   5        0.54        5.44      5.49 o
 -13   5   5      200.41      190.53      5.74 o
 -12   5   5      145.95      133.72      4.97 o
 -11   5   5        2.35        2.14      4.26 o
 -10   5   5        0.70       -4.05      4.05 o
  -9   5   5      136.63      122.06      3.99 o
  -8   5   5        8.39       14.26      2.64 o
  -7   5   5      316.52      312.90      5.00 o
  -6   5   5      850.04      929.02      9.18 o
  -5   5   5     2137.98     2330.17     15.67 o
  -4   5   5      146.97      158.95      3.34 o
  -3   5   5      580.01      675.09      5.00 o
  -2   5   5      672.69      780.51      5.36 o
  -1   5   5        0.89        2.26      1.38 o
   0   5   5      246.59      247.15      2.68 o
   1   5   5      150.82      177.21      2.40 o
   2   5   5     1308.00     1351.94     13.27 o
   3   5   5     1697.47     1645.09     41.83 o
   4   5   5        5.61        7.29      2.28 o
   5   5   5      808.05      790.07      7.68 o
   6   5   5      228.58      222.21      4.80 o
   7   5   5       40.94       40.46      3.55 o
   8   5   5      254.24      252.64      5.64 o
   9   5   5      206.84      209.24      5.50 o
  10   5   5        0.01       -5.27      5.27 o
  11   5   5       51.67       49.76      4.74 o
  12   5   5      102.76      106.27      5.59 o
  13   5   5        0.83        0.00      5.95 o
 -16   6   5       10.63        6.24      4.38 o
 -15   6   5        3.93        3.11      5.47 o
 -14   6   5       26.37       29.23      4.40 o
 -13   6   5       21.33       20.51      3.96 o
 -12   6   5       33.97       27.87      3.59 o
 -11   6   5       31.43       31.56      3.63 o
 -10   6   5      435.48      396.92      6.35 o
  -9   6   5      121.33      116.68      3.96 o
  -8   6   5       11.88       10.34      2.72 o
  -7   6   5     1934.27     1898.24     15.86 o
  -6   6   5        5.42       12.49      2.32 o
  -5   6   5      767.86      766.97      7.36 o
  -4   6   5     2744.84     2870.05     17.22 o
  -3   6   5        7.73       12.05      1.40 o
  -2   6   5      358.43      376.57     10.50 o
  -1   6   5     1029.71     1106.85      8.28 o
   0   6   5     1937.07     1894.32     13.82 o
   1   6   5      140.30      142.58      2.33 o
   2   6   5      686.67      725.72      6.70 o
   3   6   5     1135.96     1160.75     24.32 o
   4   6   5      537.82      529.60      6.24 o
   5   6   5      166.02      170.09      4.10 o
   6   6   5        0.23        0.43      3.55 o
   7   6   5      650.53      663.00      8.07 o
   8   6   5       64.30       68.27      3.85 o
   9   6   5        0.09       -0.75      4.77 o
  10   6   5      750.91      757.77      9.94 o
  11   6   5      451.30      448.57      8.55 o
  12   6   5        8.42        4.95      5.95 o
 -16   7   5       16.11       10.93      4.42 o
 -15   7   5      179.57      182.93      6.44 o
 -14   7   5      779.40      768.85     10.58 o
 -13   7   5       80.08       91.54      4.58 o
 -12   7   5      109.89      110.69      4.66 o
 -11   7   5      691.65      682.06      8.49 o
 -10   7   5      234.18      247.71      5.30 o
  -9   7   5      100.59       97.88      3.56 o
  -8   7   5      329.73      328.20      5.43 o
  -7   7   5     4266.98     4193.51     23.51 o
  -6   7   5      283.81      287.56      4.75 o
  -5   7   5      562.72      603.49      6.10 o
  -4   7   5     1859.85     1922.87     14.55 o
  -3   7   5     1382.40     1353.48     24.91 o
  -2   7   5     2031.68     2202.89     15.93 o
  -1   7   5      101.01       93.99      2.37 o
   0   7   5     3215.16     3167.51     31.57 o
   1   7   5       92.72      102.23      9.97 o
   2   7   5      187.37      196.62      3.36 o
   3   7   5     1222.37     1187.60      7.56 o
   4   7   5      525.30      554.32      6.43 o
   5   7   5      244.69      238.08      4.61 o
   6   7   5        0.45        3.74      2.62 o
   7   7   5      455.79      463.77      6.97 o
   8   7   5        1.72        5.00      2.99 o
   9   7   5       10.50       11.66      3.33 o
  10   7   5       69.98       69.26      4.82 o
  11   7   5       68.88       47.99      5.03 o
  12   7   5        0.54        1.25      5.28 o
 -15   8   5        4.00       11.82      4.27 o
 -14   8   5       56.75       61.94      5.13 o
 -13   8   5       22.12       25.47      3.98 o
 -12   8   5        2.33        5.13      3.19 o
 -11   8   5       28.82       28.62      3.47 o
 -10   8   5       22.44       33.10      3.14 o
  -9   8   5       11.10        5.21      2.73 o
  -8   8   5       10.10        7.50      2.51 o
  -7   8   5        0.01       -3.28      4.26 o
  -6   8   5      672.76      678.35      6.89 o
  -5   8   5       36.20       37.83      2.60 o
  -4   8   5       96.74       91.11      3.12 o
  -3   8   5       23.64       25.51      1.69 o
  -2   8   5        4.80        2.38      3.34 o
  -1   8   5      134.54      130.92      2.32 o
   0   8   5       10.72       13.58      1.92 o
   1   8   5       64.23       66.45      2.29 o
   2   8   5      320.34      318.11      6.05 o
   3   8   5      857.83      820.84      5.87 o
   4   8   5       32.30       38.21      2.90 o
   5   8   5      113.87      113.22      3.74 o
   6   8   5      423.80      412.03      6.28 o
   7   8   5        5.96       13.24      3.04 o
   8   8   5      110.59      114.66      4.47 o
   9   8   5       80.79       87.14      4.47 o
  10   8   5       24.28       22.67      4.10 o
  11   8   5        1.15       -2.09      5.73 o
  12   8   5        9.25        7.39      4.26 o
 -15   9   5      127.99      136.06      5.88 o
 -14   9   5      212.67      204.19      6.77 o
 -13   9   5        2.95        3.20      5.19 o
 -12   9   5      101.53      104.71      4.69 o
 -11   9   5       58.15       58.94      3.77 o
 -10   9   5      172.58      172.08      4.71 o
  -9   9   5      262.47      243.65      5.16 o
  -8   9   5        5.14        5.02      2.54 o
  -7   9   5     1949.37     1925.58     16.79 o
  -6   9   5      456.67      471.43      6.11 o
  -5   9   5      303.75      282.23      4.71 o
  -4   9   5     1122.78     1165.69     10.50 o
  -3   9   5      705.09      734.29      8.36 o
  -2   9   5     1190.32     1096.23     14.28 o
  -1   9   5      107.12      103.92      4.41 o
   0   9   5     3920.18     3892.01     14.88 o
   1   9   5       21.63       26.43      2.72 o
   2   9   5      402.53      400.32     11.91 o
   3   9   5     2648.83     2528.23     39.66 o
   4   9   5      550.94      548.40      6.65 o
   5   9   5        0.60       -0.57      3.47 o
   6   9   5       69.77       67.61      3.58 o
   7   9   5      160.93      156.75      4.80 o
   8   9   5      127.55      117.24      4.70 o
   9   9   5       12.84        4.43      5.16 o
  10   9   5       52.04       56.10      4.66 o
  11   9   5       46.34       46.57      5.18 o
  12   9   5       15.96       22.43      4.41 o
 -15  10   5        2.40        4.85      4.12 o
 -14  10   5       17.68       17.64      4.29 o
 -13  10   5       69.66       69.66      4.58 o
 -12  10   5       77.72       71.24      4.59 o
 -11  10   5       15.67       18.73      3.29 o
 -10  10   5       16.27       14.37      3.17 o
  -9  10   5        0.36        4.85      2.66 o
  -8  10   5       11.14       14.17      2.82 o
  -7  10   5      746.84      732.51      7.78 o
  -6  10   5        5.19        6.47      2.58 o
  -5  10   5      339.30      323.31      5.05 o
  -4  10   5       84.52       94.46      3.30 o
  -3  10   5      268.62      271.07     12.16 o
  -2  10   5      735.76      726.34     13.79 o
  -1  10   5      628.77      578.93     12.70 o
   0  10   5      909.68      899.59     14.45 o
   1  10   5      261.34      282.61      3.30 o
   2  10   5      606.39      575.11     15.45 o
   3  10   5      685.50      656.50     15.45 o
   4  10   5      365.36      403.03      6.01 o
   5  10   5        4.81        6.92      2.64 o
   6  10   5       50.80       48.41      3.45 o
   7  10   5      980.08      978.91     10.19 o
   8  10   5      462.72      444.81      7.49 o
   9  10   5       11.51       13.00      3.56 o
  10  10   5      543.80      526.01      9.09 o
  11  10   5      852.55      853.48     11.56 o
  12  10   5       15.07       13.87      4.55 o
 -15  11   5       22.59       22.56      4.40 o
 -14  11   5       56.16       56.93      4.71 o
 -13  11   5        0.90       -3.80      5.32 o
 -12  11   5       86.00       91.94      4.60 o
 -11  11   5       90.03       93.15      4.46 o
 -10  11   5        0.13       -2.48      4.28 o
  -9  11   5      366.93      392.96      6.47 o
  -8  11   5      131.58      143.41      4.32 o
  -7  11   5       22.07       23.06      3.00 o
  -6  11   5      463.42      453.56      6.25 o
  -5  11   5      340.03      302.45      5.15 o
  -4  11   5      112.51      118.42      3.63 o
  -3  11   5       92.54       81.77      2.28 o
  -2  11   5      697.69      658.24     10.78 o
  -1  11   5      714.00      696.01     21.04 o
   0  11   5      374.76      379.66     11.26 o
   1  11   5      100.44       89.26      2.29 o
   2  11   5      437.70      448.91      4.25 o
   3  11   5      740.02      744.23      6.64 o
   4  11   5      277.04      262.81      5.16 o
   5  11   5       53.34       61.78      3.47 o
   6  11   5      536.80      534.58      7.67 o
   7  11   5      140.51      146.80      4.99 o
   8  11   5       29.56       32.35      3.77 o
   9  11   5       79.65       82.16      4.68 o
  10  11   5       18.56       16.19      4.25 o
  11  11   5       23.62       18.63      4.93 o
 -14  12   5       25.25       28.30      4.55 o
 -13  12   5       91.38       93.96      5.13 o
 -12  12   5        0.07       -2.34      5.15 o
 -11  12   5       19.53       25.48      3.45 o
 -10  12   5        9.95       12.17      3.13 o
  -9  12   5      110.79      106.05      4.37 o
  -8  12   5      247.64      245.35      5.42 o
  -7  12   5        0.11        5.68      2.66 o
  -6  12   5      217.52      196.01      4.81 o
  -5  12   5      173.32      177.41      4.30 o
  -4  12   5      160.76      165.72      4.19 o
  -3  12   5      238.82      221.15      4.80 o
  -2  12   5     1386.48     1353.17     35.31 o
  -1  12   5      135.96      146.24      2.85 o
   0  12   5      907.15      912.57     20.22 o
   1  12   5      519.14      494.47      8.85 o
   2  12   5      501.06      537.33     12.27 o
   3  12   5      473.33      473.98      4.67 o
   4  12   5        0.49        2.91      4.10 o
   5  12   5     1007.09      981.00      9.60 o
   6  12   5      192.01      197.46      5.37 o
   7  12   5       16.70       13.79      3.42 o
   8  12   5        1.17        4.22      4.74 o
   9  12   5      157.97      158.40      5.57 o
  10  12   5       84.30       97.71      5.28 o
  11  12   5      311.15      328.95      7.98 o
 -14  13   5       51.41       62.53      4.88 o
 -13  13   5        0.50       -5.72      5.72 o
 -12  13   5       35.21       43.50      4.13 o
 -11  13   5       67.16       71.70      4.32 o
 -10  13   5        2.58       -1.33      4.60 o
  -9  13   5        7.85       10.43      3.34 o
  -8  13   5      101.53      107.71      4.26 o
  -7  13   5      680.55      666.16      8.04 o
  -6  13   5      103.84      106.29      4.00 o
  -5  13   5        2.21        1.13      3.80 o
  -4  13   5      628.66      633.55      7.29 o
  -3  13   5      309.79      319.52      6.28 o
  -2  13   5      351.90      325.29      3.82 o
  -1  13   5      198.80      213.79      4.78 o
   0  13   5      786.98      817.91     24.72 o
   1  13   5       37.35       33.93      2.08 o
   2  13   5       95.93       79.27      5.57 o
   3  13   5      896.08      860.67     12.79 o
   4  13   5        8.35        3.68      2.97 o
   5  13   5       15.20        8.99      3.43 o
   6  13   5      164.27      170.20      5.08 o
   7  13   5       23.49       23.27      3.55 o
   8  13   5       15.14       12.57      3.60 o
   9  13   5       67.46       68.68      4.94 o
  10  13   5       52.41       41.86      4.79 o
  11  13   5        0.87        0.52      5.66 o
 -14  14   5        7.41        2.35      6.49 o
 -13  14   5        0.02       -4.63      5.87 o
 -12  14   5       14.24       14.18      4.05 o
 -11  14   5       94.03       91.25      4.76 o
 -10  14   5       24.98       27.49      3.84 o
  -9  14   5       15.30       18.29      3.51 o
  -8  14   5       57.40       58.17      3.89 o
  -7  14   5      175.73      168.94      5.10 o
  -6  14   5      162.11      150.92      4.63 o
  -5  14   5       77.42       67.42      3.69 o
  -4  14   5       94.51      102.26      3.87 o
  -3  14   5       21.04       26.35      3.91 o
  -2  14   5      150.65      166.63      3.15 o
  -1  14   5       16.29       19.46      2.08 o
   0  14   5        1.13        3.73      1.85 o
   1  14   5      105.75      108.50      2.75 o
   2  14   5      137.52      130.55      3.04 o
   3  14   5       20.43       29.27      2.37 o
   4  14   5      178.74      166.25      4.95 o
   5  14   5      335.03      338.77      6.61 o
   6  14   5      122.92      124.59      4.91 o
   7  14   5       54.37       53.50      4.16 o
   8  14   5       76.25       85.64      4.69 o
   9  14   5      273.69      291.83      7.25 o
  10  14   5       32.94       36.39      4.42 o
 -13  15   5      119.90      119.55      5.94 o
 -12  15   5      324.12      332.10      7.81 o
 -11  15   5        3.14        2.41      5.23 o
 -10  15   5        0.00       -4.50      5.10 o
  -9  15   5      923.85      950.08     10.59 o
  -8  15   5       26.44       29.51      3.50 o
  -7  15   5      205.47      204.07      5.36 o
  -6  15   5      527.51      520.53      7.48 o
  -5  15   5     1033.94     1030.76     10.72 o
  -4  15   5        1.27        3.95      2.64 o
  -3  15   5      176.77      164.33      4.91 o
  -2  15   5     1372.44     1289.18     19.55 o
  -1  15   5      675.61      661.15      5.50 o
   0  15   5       30.57       34.13      2.25 o
   1  15   5      250.33      237.24      8.00 o
   2  15   5      954.29      956.55     20.62 o
   3  15   5      141.14      164.32     13.18 o
   4  15   5       30.66       26.34      3.37 o
   5  15   5      859.94      827.82      9.85 o
   6  15   5      347.73      347.73      7.02 o
   7  15   5        6.40        6.03      3.64 o
   8  15   5       49.05       53.08      4.43 o
   9  15   5      114.82      124.24      5.75 o
  10  15   5        6.55       -4.59      6.31 o
 -13  16   5       68.63       65.57      5.51 o
 -12  16   5       39.13       38.33      4.98 o
 -11  16   5       13.75       11.82      4.08 o
 -10  16   5       65.12       67.11      4.40 o
  -9  16   5        7.50        0.00      5.63 o
  -8  16   5        8.78        8.36      3.49 o
  -7  16   5        6.48        3.51      3.22 o
  -6  16   5        0.07       -4.11      4.58 o
  -5  16   5        2.19        8.26      3.01 o
  -4  16   5       23.87       21.94      3.04 o
  -3  16   5      135.37      137.21      6.75 o
  -2  16   5       10.77        7.55      3.47 o
  -1  16   5      200.95      196.75      5.80 o
   0  16   5       13.31       11.31      5.85 o
   1  16   5        3.57        0.17      3.00 o
   2  16   5      429.65      434.74      4.92 o
   3  16   5        0.30       19.67     11.53 o
   4  16   5       26.43       27.98      3.69 o
   5  16   5      174.87      174.04      5.68 o
   6  16   5      100.19       86.05      4.69 o
   7  16   5        6.88        1.95      5.10 o
   8  16   5       46.64       54.92      4.43 o
   9  16   5       25.59       25.85      4.55 o
  10  16   5        5.07        4.21      6.07 o
 -12  17   5      331.95      333.16      8.07 o
 -11  17   5        0.34       -5.74      5.74 o
 -10  17   5       12.07        6.32      3.98 o
  -9  17   5      280.11      301.03      6.91 o
  -8  17   5       53.55       60.30      4.36 o
  -7  17   5       69.85       66.55      4.07 o
  -6  17   5      101.55      100.08      4.45 o
  -5  17   5      509.50      501.23      7.63 o
  -4  17   5      109.89      124.72      4.40 o
  -3  17   5       41.82       44.89      3.17 o
  -2  17   5      235.66      241.72      7.18 o
  -1  17   5      109.17      125.99      7.27 o
   0  17   5      248.74      233.87      3.88 o
   1  17   5        1.08        7.34      4.43 o
   2  17   5      496.05      508.50     19.18 o
   3  17   5        0.25        0.72      3.25 o
   4  17   5       95.49       90.60      4.66 o
   5  17   5       72.06       79.00      4.40 o
   6  17   5      167.05      173.51      5.71 o
   7  17   5      143.69      152.47      5.80 o
   8  17   5       18.57       20.27      4.10 o
   9  17   5      122.62      134.12      5.92 o
 -12  18   5        6.04        6.24      6.53 o
 -11  18   5        0.16        4.90      5.52 o
 -10  18   5       62.24       59.49      4.68 o
  -9  18   5      146.54      148.37      5.84 o
  -8  18   5       12.79        9.43      4.04 o
  -7  18   5      150.16      139.71      5.27 o
  -6  18   5        0.97       -1.14      4.85 o
  -5  18   5       52.24       53.74      3.85 o
  -4  18   5       39.03       44.74      3.61 o
  -3  18   5       11.52       15.91      2.27 o
  -2  18   5        2.61        3.64      3.95 o
  -1  18   5      148.05      156.39      3.53 o
   0  18   5       32.33       35.04      2.56 o
   1  18   5       19.97       19.72      2.44 o
   2  18   5      250.98      253.73     14.60 o
   3  18   5        8.27       12.40      2.40 o
   4  18   5       65.85       66.86      4.50 o
   5  18   5      386.96      417.55      7.94 o
   6  18   5       91.01       95.00      4.98 o
   7  18   5       70.10       72.64      4.79 o
   8  18   5       49.81       54.69      4.77 o
   9  18   5      201.09      213.35      7.11 o
 -11  19   5        1.13        1.53      5.69 o
 -10  19   5       57.56       55.24      4.83 o
  -9  19   5      311.05      323.92      7.58 o
  -8  19   5       35.57       40.39      4.12 o
  -7  19   5      138.86      143.85      5.52 o
  -6  19   5      650.62      657.30      9.34 o
  -5  19   5        4.70       -0.39      4.69 o
  -4  19   5       51.37       58.20      3.92 o
  -3  19   5      731.03      734.69      6.58 o
  -2  19   5      111.41      101.02      3.29 o
  -1  19   5        0.01       -1.87      3.19 o
   0  19   5      359.58      364.45      9.89 o
   1  19   5      248.98      236.49      4.28 o
   2  19   5       49.81       46.23      3.10 o
   3  19   5       25.47       27.30      6.11 o
   4  19   5      197.95      213.16      6.08 o
   5  19   5      206.06      201.91      6.15 o
   6  19   5       11.87       17.24      3.85 o
   7  19   5        2.48        0.24      5.81 o
   8  19   5       41.14       43.30      4.71 o
 -11  20   5       10.20       10.59      4.38 o
 -10  20   5       36.55       39.75      4.73 o
  -9  20   5       46.28       44.42      4.92 o
  -8  20   5        0.85       -3.18      5.67 o
  -7  20   5       62.96       67.58      4.84 o
  -6  20   5      109.87      109.78      5.16 o
  -5  20   5       26.32       29.68      3.90 o
  -4  20   5       34.66       32.65      3.92 o
  -3  20   5      132.13      129.65      3.65 o
  -2  20   5      335.14      328.70      4.92 o
  -1  20   5        3.70       -0.10      3.52 o
   0  20   5      182.31      183.72     14.35 o
   1  20   5        0.01        0.33      3.48 o
   2  20   5       83.18       81.18      5.10 o
   3  20   5      108.56      116.05      3.55 o
   4  20   5       49.83       49.38      4.61 o
   5  20   5      204.88      211.64      6.62 o
   6  20   5        1.31       -1.68      5.66 o
   7  20   5      229.63      228.19      7.09 o
 -10  21   5        0.11       -6.04      6.04 o
  -9  21   5      170.00      167.89      6.37 o
  -8  21   5       74.28       66.31      5.32 o
  -7  21   5       31.14       36.77      4.36 o
  -6  21   5      291.82      280.24      7.10 o
  -5  21   5       92.87       90.29      5.22 o
  -4  21   5       44.04       46.53      4.19 o
  -3  21   5       10.69        9.60      4.23 o
  -2  21   5      103.33      104.51      3.55 o
  -1  21   5       50.68       56.75      3.12 o
   0  21   5      180.26      182.75      4.18 o
   1  21   5      114.84      116.45      5.11 o
   2  21   5       20.25       25.33      2.77 o
   3  21   5       21.25       17.72      3.89 o
   4  21   5       66.18       69.32      4.79 o
   5  21   5       45.32       45.80      4.83 o
   6  21   5       20.08       26.80      4.31 o
   7  21   5        7.32       16.75      4.11 o
  -9  22   5        0.01       -5.21      6.21 o
  -8  22   5      238.47      246.23      7.28 o
  -7  22   5       56.77       62.96      5.20 o
  -6  22   5       17.01       17.04      4.15 o
  -5  22   5       38.16       41.35      4.46 o
  -4  22   5       75.90       74.54      5.27 o
  -3  22   5       54.26       56.80      3.61 o
  -2  22   5       27.44       29.28      3.04 o
  -1  22   5      217.76      211.61      4.69 o
   0  22   5      141.95      141.80      5.47 o
   1  22   5        0.23        1.47      3.64 o
   2  22   5       71.44       80.60      5.44 o
   3  22   5      118.99      133.17      4.48 o
   4  22   5       16.83       11.97      4.33 o
   5  22   5       27.96       29.91      4.40 o
   6  22   5        8.75        8.10      4.16 o
  -8  23   5      160.94      169.36      6.86 o
  -7  23   5      396.72      399.31      8.76 o
  -6  23   5       12.71       19.45      4.35 o
  -5  23   5       12.89       13.58      4.25 o
  -4  23   5      146.16      153.35      6.03 o
  -3  23   5      190.03      196.99      6.32 o
  -2  23   5       36.27       41.11      3.15 o
  -1  23   5      103.60       97.90      3.89 o
   0  23   5      466.98      455.33      7.73 o
   1  23   5        2.36        2.95      3.33 o
   2  23   5        2.67       -1.71      4.20 o
   3  23   5      148.06      151.95      7.55 o
   4  23   5        1.04        5.45      3.82 o
   5  23   5       10.65        4.24      5.79 o
  -7  24   5        8.60       14.26      4.74 o
  -6  24   5       27.53       32.42      4.88 o
  -5  24   5       34.51       27.65      4.73 o
  -4  24   5        1.53        4.92      5.88 o
  -3  24   5       48.02       50.69      5.21 o
  -2  24   5       39.12       35.30      3.30 o
  -1  24   5       48.04       53.12      4.21 o
   0  24   5       71.96       72.70      3.72 o
   1  24   5        4.39        9.38     10.57 o
   2  24   5      119.13      119.37      4.16 o
   3  24   5        8.32        4.14      3.61 o
  -5  25   5       19.26       25.58      4.36 o
  -4  25   5        0.79        1.55      5.63 o
  -3  25   5        5.68        8.73      3.00 o
  -2  25   5       22.73       28.60     10.71 o
  -1  25   5       16.54       17.96      3.26 o
   0  25   5       38.00       35.16      3.61 o
   1  25   5       10.49       15.75      8.97 o
 -16   0   6      132.29      118.87      6.10 o
 -15   0   6       11.88       15.99      4.03 o
 -14   0   6        0.99        0.00      4.94 o
 -13   0   6      534.29      532.33      8.47 o
 -12   0   6      202.45      193.20      5.45 o
 -11   0   6        6.04       12.99      3.01 o
 -10   0   6     1598.67     1529.10     14.37 o
  -9   0   6     1555.47     1499.08     13.42 o
  -8   0   6      203.45      185.97      4.18 o
  -7   0   6      242.53      229.95      4.40 o
  -6   0   6     1872.24     1935.82     15.29 o
  -5   0   6     1397.12     1405.82     12.69 o
  -4   0   6      230.47      197.92      3.63 o
  -3   0   6      592.47      612.90      6.78 o
  -2   0   6     4278.88     4337.31     14.67 o
  -1   0   6      158.65      157.46      3.09 o
   0   0   6     1499.14     1424.24     12.16 o
   1   0   6      644.98      690.62      7.60 o
   2   0   6       66.97       69.17      2.10 o
   3   0   6      601.19      581.26     10.43 o
   4   0   6       14.36       16.73      2.71 o
   5   0   6      831.94      770.20      8.07 o
   6   0   6      188.37      179.68      4.59 o
   7   0   6       12.67       10.36      3.03 o
   8   0   6       54.49       53.96      3.71 o
   9   0   6       12.29       11.77      3.47 o
  10   0   6        6.82        7.21      3.40 o
  11   0   6        0.81        2.11      5.09 o
  12   0   6      111.03      109.25      5.82 o
 -16   1   6       13.69       14.81      7.68 o
 -15   1   6       11.85       11.27      2.79 o
 -14   1   6        0.54        1.66      5.88 o
 -13   1   6      150.64      140.03      9.73 o
 -12   1   6        8.07        4.11      3.40 o
 -11   1   6       67.29       63.79      2.63 o
 -10   1   6       15.40       12.90      2.24 o
  -9   1   6      293.76      279.84      3.81 o
  -8   1   6        7.32       18.50      7.39 o
  -7   1   6       28.71       24.60      2.05 o
  -6   1   6      583.89      595.62      4.87 o
  -5   1   6     2039.08     2023.80     34.89 o
  -4   1   6       41.30       37.68      1.62 o
  -3   1   6      937.99      962.56      8.23 o
  -2   1   6     5109.04     4948.62     63.64 o
  -1   1   6      618.25      683.76      8.32 o
   0   1   6      114.00      127.30      1.62 o
   1   1   6     2254.78     2242.71     14.08 o
   2   1   6      827.63      849.72      9.27 o
   3   1   6        6.91        5.44      1.23 o
   4   1   6      505.44      498.58      4.39 o
   5   1   6     1160.24     1147.96      8.35 o
   6   1   6      238.30      235.02      3.64 o
   7   1   6       62.44       64.12      2.65 o
   8   1   6      184.08      189.22      3.71 o
   9   1   6       60.16       66.60      2.94 o
  10   1   6       18.94       20.36      3.45 o
  11   1   6       29.21       31.44      3.76 o
  12   1   6       86.51       90.96      3.90 o
 -16   2   6       42.69       45.12      3.41 o
 -15   2   6       49.31       47.54      3.36 o
 -14   2   6       49.91       51.29      3.18 o
 -13   2   6      108.16      107.03      3.65 o
 -12   2   6        0.21       -3.22      3.22 o
 -11   2   6      120.81      120.17      3.12 o
 -10   2   6       16.34       18.25      2.50 o
  -9   2   6        2.06        1.26      2.31 o
  -8   2   6      150.50      141.56      2.78 o
  -7   2   6       60.39       67.35      2.76 o
  -6   2   6      172.77      188.92      3.62 o
  -5   2   6        0.45       -2.23      2.28 o
  -4   2   6      572.52      603.27      4.16 o
  -3   2   6      121.84      121.50      1.59 o
  -2   2   6       36.87       41.30      1.71 o
  -1   2   6      260.14      270.54      2.92 o
   0   2   6       31.20       34.19      1.23 o
   1   2   6       83.92       85.49      1.84 o
   2   2   6      233.85      232.85      2.13 o
   3   2   6       46.60       45.46      1.87 o
   4   2   6       12.91       10.90      1.94 o
   5   2   6      224.31      229.76      3.97 o
   6   2   6       22.98       26.64      2.21 o
   7   2   6       66.38       63.12      2.66 o
   8   2   6       39.32       38.22      3.63 o
   9   2   6        2.59       -1.87      4.64 o
  10   2   6      137.24      141.87      4.11 o
  11   2   6       13.69       17.83      4.60 o
  12   2   6       87.45       84.87      6.49 o
 -16   3   6       50.51       49.58      4.83 o
 -15   3   6      125.05      125.26      5.65 o
 -14   3   6        3.13        5.05      5.30 o
 -13   3   6      378.48      384.26      7.44 o
 -12   3   6      245.01      236.36      6.00 o
 -11   3   6      176.30      174.13      4.96 o
 -10   3   6       91.71       88.68      3.96 o
  -9   3   6      702.18      691.17      7.70 o
  -8   3   6      164.89      160.83      4.34 o
  -7   3   6     1072.66     1014.11     10.40 o
  -6   3   6     1835.27     1841.14     15.16 o
  -5   3   6     1266.87     1280.10     12.33 o
  -4   3   6      175.65      176.85      3.68 o
  -3   3   6      218.87      267.94      4.98 o
  -2   3   6     7782.42     7340.55     19.35 o
  -1   3   6       56.85       55.34      3.71 o
   0   3   6     2295.70     2243.68     37.26 o
   1   3   6     3224.83     3202.17     13.43 o
   2   3   6      738.50      734.75     12.48 o
   3   3   6     1591.63     1599.76     10.23 o
   4   3   6     1246.21     1186.99     11.36 o
   5   3   6     3416.47     3280.95     22.53 o
   6   3   6       16.06       21.57      3.06 o
   7   3   6       26.59       25.29      3.39 o
   8   3   6      632.03      632.38      8.49 o
   9   3   6      179.13      177.23      5.54 o
  10   3   6      282.29      297.08      6.99 o
  11   3   6       16.31       17.96      4.29 o
  12   3   6      354.30      367.49      8.49 o
 -16   4   6        6.95       11.31      4.05 o
 -15   4   6       45.89       45.33      4.81 o
 -14   4   6       18.63       18.18      4.02 o
 -13   4   6       61.15       62.73      4.46 o
 -12   4   6       94.91       87.40      4.53 o
 -11   4   6      124.37      131.68      4.70 o
 -10   4   6      670.74      656.69      7.97 o
  -9   4   6      746.27      721.65      8.00 o
  -8   4   6       35.55       40.43      3.14 o
  -7   4   6      761.23      786.38      7.64 o
  -6   4   6      197.22      192.47      4.18 o
  -5   4   6      107.66      112.99      3.35 o
  -4   4   6      528.42      516.58      5.63 o
  -3   4   6      759.81      802.51      7.57 o
  -2   4   6      399.48      451.18      3.75 o
  -1   4   6      856.21      857.32      8.50 o
   0   4   6      147.03      145.70      2.59 o
   1   4   6       51.96       57.84      2.02 o
   2   4   6        6.62        9.76      1.60 o
   3   4   6       33.89       31.66      2.37 o
   4   4   6       18.30       14.48      2.77 o
   5   4   6       49.20       48.36      3.61 o
   6   4   6        7.82        8.21      3.06 o
   7   4   6       61.47       57.83      4.00 o
   8   4   6       11.91       13.01      3.54 o
   9   4   6        1.42        2.51      3.28 o
  10   4   6       79.84       72.07      5.19 o
  11   4   6        0.85       -2.62      5.57 o
  12   4   6        0.14        7.58      4.37 o
 -16   5   6        4.81       -3.68      6.18 o
 -15   5   6       18.99       14.75      4.27 o
 -14   5   6       85.47       85.47      4.90 o
 -13   5   6      147.95      138.13      5.41 o
 -12   5   6       79.95       75.22      4.42 o
 -11   5   6      492.33      464.02      7.35 o
 -10   5   6       44.53       43.17      3.53 o
  -9   5   6      513.10      490.68      6.80 o
  -8   5   6     2036.71     2001.73     17.53 o
  -7   5   6     1937.98     1839.82     16.07 o
  -6   5   6      216.03      225.79      4.45 o
  -5   5   6        3.92        6.07      2.38 o
  -4   5   6     3244.72     3240.31     19.18 o
  -3   5   6      160.65      145.14      2.87 o
  -2   5   6      124.23      121.67      7.53 o
  -1   5   6     3810.22     3798.31     70.43 o
   0   5   6     6597.13     6151.98     18.51 o
   1   5   6      142.93      137.36      3.11 o
   2   5   6      229.58      245.72     11.38 o
   3   5   6     4615.13     4398.65     78.95 o
   4   5   6        0.02       -2.66      3.66 o
   5   5   6      389.35      373.03      6.01 o
   6   5   6     1361.11     1305.18     13.32 o
   7   5   6     1091.11     1019.39     10.28 o
   8   5   6        9.43       18.70      3.27 o
   9   5   6       12.98       20.28      3.66 o
  10   5   6      522.61      535.03      9.03 o
  11   5   6       50.87       45.70      4.92 o
  12   5   6       84.13       83.38      5.53 o
 -16   6   6        5.20        0.27      6.34 o
 -15   6   6       42.42       42.20      4.92 o
 -14   6   6       16.84       17.36      4.05 o
 -13   6   6       10.81        8.94      3.69 o
 -12   6   6        0.04        2.32      4.62 o
 -11   6   6      268.80      255.54      5.89 o
 -10   6   6        0.07        2.75      4.16 o
  -9   6   6       93.34       93.87      3.93 o
  -8   6   6      403.36      383.69      6.08 o
  -7   6   6       17.02       16.95      2.94 o
  -6   6   6      413.10      427.28      5.74 o
  -5   6   6     1069.34     1109.16     10.43 o
  -4   6   6        2.79        5.53      2.45 o
  -3   6   6      777.94      749.22     13.32 o
  -2   6   6      539.63      576.89      9.50 o
  -1   6   6       29.72       38.00      1.90 o
   0   6   6      135.56      131.04      2.56 o
   1   6   6      184.59      194.80      3.53 o
   2   6   6       48.20       39.11      3.42 o
   3   6   6       24.27       24.27      2.02 o
   4   6   6       48.80       41.75      3.06 o
   5   6   6        1.00       -1.49      3.90 o
   6   6   6        0.07        1.93      4.47 o
   7   6   6       13.85       18.31      3.59 o
   8   6   6       38.34       30.39      3.69 o
   9   6   6       31.07       32.57      4.01 o
  10   6   6      132.78      135.30      5.87 o
  11   6   6      140.87      148.83      6.07 o
  12   6   6      139.76      151.10      6.37 o
 -15   7   6       16.16       18.35      4.40 o
 -14   7   6       74.16       73.26      5.01 o
 -13   7   6       30.26       25.72      3.92 o
 -12   7   6        0.70       -1.97      4.79 o
 -11   7   6       33.63       30.09      3.90 o
 -10   7   6        9.58        8.78      2.95 o
  -9   7   6       52.93       61.09      3.56 o
  -8   7   6       42.18       43.36      3.35 o
  -7   7   6      373.55      369.64      5.78 o
  -6   7   6       16.61       29.00      2.68 o
  -5   7   6      298.33      284.80      4.76 o
  -4   7   6      437.74      474.83      5.76 o
  -3   7   6       30.60       35.51      3.56 o
  -2   7   6      951.27      943.08      7.45 o
  -1   7   6      632.92      661.65      4.63 o
   0   7   6      966.53      970.15     10.35 o
   1   7   6      142.59      129.55      2.52 o
   2   7   6       17.28       24.50      1.82 o
   3   7   6      331.99      319.20      3.74 o
   4   7   6       22.37       25.37      2.70 o
   5   7   6        4.54        9.39      2.50 o
   6   7   6      357.88      348.23      6.19 o
   7   7   6      189.83      185.90      5.46 o
   8   7   6       55.98       55.53      3.99 o
   9   7   6       69.97       75.41      4.44 o
  10   7   6       16.47       14.21      4.53 o
  11   7   6       23.84       32.20      4.66 o
 -15   8   6      127.47      129.47      6.04 o
 -14   8   6        5.49       11.56      4.00 o
 -13   8   6       27.21       26.42      3.95 o
 -12   8   6       64.83       68.96      4.32 o
 -11   8   6      278.94      289.85      6.26 o
 -10   8   6      110.33       99.16      4.27 o
  -9   8   6       22.04       26.31      3.13 o
  -8   8   6      229.38      257.00      5.23 o
  -7   8   6       28.61       32.21      3.06 o
  -6   8   6       42.66       43.41      3.02 o
  -5   8   6      195.21      195.81      4.22 o
  -4   8   6       18.92       21.22      2.59 o
  -3   8   6      389.28      381.46      6.58 o
  -2   8   6      133.06      152.80      3.38 o
  -1   8   6      138.58      138.92      7.37 o
   0   8   6       90.27       88.76      2.31 o
   1   8   6       19.25       25.58      1.77 o
   2   8   6      169.98      166.44      2.88 o
   3   8   6       37.16       40.28      2.07 o
   4   8   6       40.12       36.49      3.02 o
   5   8   6      112.42      114.15      4.06 o
   6   8   6       78.34       76.16      4.01 o
   7   8   6       82.62       85.93      4.42 o
   8   8   6        0.01        1.38      4.61 o
   9   8   6       50.77       54.06      4.32 o
  10   8   6      157.97      171.33      6.16 o
  11   8   6       10.84        0.75      6.18 o
 -15   9   6       17.65       15.37      4.71 o
 -14   9   6        9.42       13.33      3.91 o
 -13   9   6        0.05        1.10      5.05 o
 -12   9   6        9.92       16.76      3.39 o
 -11   9   6      211.20      206.28      5.71 o
 -10   9   6        8.39       17.62      3.14 o
  -9   9   6      100.01       99.50      4.22 o
  -8   9   6      820.24      777.81      8.53 o
  -7   9   6      188.22      185.95      4.71 o
  -6   9   6      534.41      536.47      6.72 o
  -5   9   6      649.74      647.00      7.00 o
  -4   9   6      698.86      731.34      7.30 o
  -3   9   6       11.35        7.45      1.68 o
  -2   9   6      178.15      164.45      3.40 o
  -1   9   6     1065.87     1069.06     27.16 o
   0   9   6      940.74      926.05      6.22 o
   1   9   6       88.12       85.03      2.28 o
   2   9   6      150.44      137.78      2.72 o
   3   9   6      796.77      794.00     11.39 o
   4   9   6      228.06      246.61      5.11 o
   5   9   6       52.54       49.26      3.51 o
   6   9   6      374.70      357.30      6.63 o
   7   9   6      552.63      529.58      8.07 o
   8   9   6       89.01       90.02      4.53 o
   9   9   6       38.19       42.69      4.25 o
  10   9   6      289.91      289.70      7.54 o
  11   9   6       25.89       21.81      4.43 o
 -15  10   6       12.48        8.62      4.63 o
 -14  10   6        1.12        0.24      5.81 o
 -13  10   6      138.45      147.85      5.52 o
 -12  10   6       45.98       47.63      4.13 o
 -11  10   6        7.57        2.12      5.12 o
 -10  10   6        2.26        3.50      3.11 o
  -9  10   6       58.45       57.47      3.53 o
  -8  10   6       91.54       92.78      4.09 o
  -7  10   6       13.86       14.53      3.13 o
  -6  10   6      198.57      185.17      4.58 o
  -5  10   6      277.93      255.59      4.95 o
  -4  10   6        0.51        0.00      3.71 o
  -3  10   6       25.58       34.54      1.96 o
  -2  10   6       22.42       25.22      1.88 o
  -1  10   6       57.72       66.83      2.29 o
   0  10   6        0.01        1.59      3.26 o
   1  10   6        2.77        3.93      1.72 o
   2  10   6      196.25      208.01      3.91 o
   3  10   6        5.96       10.19      1.94 o
   4  10   6      188.46      182.09      4.75 o
   5  10   6       67.85       71.33      3.83 o
   6  10   6        0.54        4.10      4.58 o
   7  10   6        0.14       -2.30      5.25 o
   8  10   6       51.95       54.93      4.08 o
   9  10   6       22.19       25.03      4.21 o
  10  10   6       44.13       52.49      4.94 o
  11  10   6       56.59       48.09      4.85 o
 -14  11   6       82.47       82.62      5.29 o
 -13  11   6       52.57       37.15      4.94 o
 -12  11   6        1.95        1.72      5.21 o
 -11  11   6      271.10      284.35      6.50 o
 -10  11   6       23.62       18.07      3.52 o
  -9  11   6       57.08       54.84      3.93 o
  -8  11   6      722.76      707.22      8.44 o
  -7  11   6     1342.48     1326.50     13.31 o
  -6  11   6      579.35      551.29      7.18 o
  -5  11   6      274.63      261.40      5.18 o
  -4  11   6     1221.71     1276.66     12.27 o
  -3  11   6      158.32      149.92      2.94 o
  -2  11   6     1015.56      996.42      6.75 o
  -1  11   6     1380.16     1358.70     14.24 o
   0  11   6      819.79      847.63      5.84 o
   1  11   6      376.23      368.81      7.51 o
   2  11   6       76.69       83.33      4.24 o
   3  11   6      220.14      246.30      8.28 o
   4  11   6        6.82       -2.77      4.34 o
   5  11   6      338.05      333.49      6.31 o
   6  11   6       94.15       99.11      4.43 o
   7  11   6      740.61      759.85      9.70 o
   8  11   6        1.27        7.23      3.43 o
   9  11   6       28.11       29.68      4.34 o
  10  11   6      178.74      189.86      6.65 o
  11  11   6       10.70       13.53      4.31 o
 -14  12   6       17.62       16.54      4.76 o
 -13  12   6        7.57        5.80      4.31 o
 -12  12   6       83.55       93.79      4.77 o
 -11  12   6       55.35       62.67      4.18 o
 -10  12   6       18.10       20.69      3.50 o
  -9  12   6       66.82       72.99      4.08 o
  -8  12   6       87.30       97.73      4.21 o
  -7  12   6        2.43       -4.48      4.48 o
  -6  12   6      118.10      117.21      4.34 o
  -5  12   6       29.57       24.37      3.05 o
  -4  12   6       19.73       30.25      2.98 o
  -3  12   6        3.23        3.33      2.70 o
  -2  12   6        2.60        3.91      1.91 o
  -1  12   6      404.19      435.28      4.46 o
   0  12   6        1.06       -2.79      2.79 o
   1  12   6       81.78       80.29      5.61 o
   2  12   6      198.01      208.12      5.00 o
   3  12   6        1.30        3.24      2.35 o
   4  12   6       93.70       97.85      4.39 o
   5  12   6       70.50       72.61      4.27 o
   6  12   6       77.91       63.77      4.39 o
   7  12   6        0.00       -5.03      5.03 o
   8  12   6        1.73       -5.47      5.47 o
   9  12   6       50.03       49.36      4.71 o
  10  12   6        4.69       -4.79      6.36 o
 -14  13   6        2.22       -5.48      6.18 o
 -13  13   6      476.23      494.78      9.15 o
 -12  13   6       53.53       50.06      4.73 o
 -11  13   6        0.01       -5.27      5.27 o
 -10  13   6      173.43      178.64      5.55 o
  -9  13   6      186.49      187.42      5.38 o
  -8  13   6       96.42      103.36      4.37 o
  -7  13   6      292.31      278.85      5.94 o
  -6  13   6      418.15      397.88      6.51 o
  -5  13   6      656.16      625.05      7.74 o
  -4  13   6      176.04      182.12      4.66 o
  -3  13   6      690.43      681.55      6.32 o
  -2  13   6     1008.14     1037.01      8.35 o
  -1  13   6      304.67      267.90      5.01 o
   0  13   6       67.39       69.99      2.56 o
   1  13   6      265.14      255.48      3.76 o
   2  13   6      114.16      124.34      4.52 o
   3  13   6        1.67        4.96      4.77 o
   4  13   6       85.85       83.51      4.15 o
   5  13   6     1494.16     1449.79     13.82 o
   6  13   6       78.81       74.05      4.63 o
   7  13   6      118.20      117.21      5.03 o
   8  13   6      360.42      365.31      7.80 o
   9  13   6      168.21      178.78      6.29 o
  10  13   6       32.67       33.88      4.75 o
 -13  14   6      158.97      164.48      6.54 o
 -12  14   6        0.07       -5.87      5.87 o
 -11  14   6       28.99       27.20      4.09 o
 -10  14   6        0.31        4.94      3.55 o
  -9  14   6       32.57       36.73      4.01 o
  -8  14   6       17.30       20.44      3.36 o
  -7  14   6        7.12        5.92      3.22 o
  -6  14   6       32.00       31.82      3.40 o
  -5  14   6        0.10       -2.25      3.80 o
  -4  14   6       57.17       58.86      3.43 o
  -3  14   6       18.21       19.27      2.11 o
  -2  14   6       33.34       34.33      2.80 o
  -1  14   6      226.67      215.97      3.57 o
   0  14   6        0.03        1.37      1.97 o
   1  14   6       98.36      103.38      2.83 o
   2  14   6        0.26        0.36      3.31 o
   3  14   6        2.10       -0.09      3.29 o
   4  14   6        3.70        3.99      4.45 o
   5  14   6       98.41       96.26      4.92 o
   6  14   6        0.47       -1.62      3.71 o
   7  14   6       12.26       12.50      3.74 o
   8  14   6        6.46        9.18      3.98 o
   9  14   6        8.29       17.86      4.00 o
 -13  15   6       27.03       26.81      4.97 o
 -12  15   6       27.12       29.85      4.60 o
 -11  15   6       24.04       22.48      4.21 o
 -10  15   6      180.12      193.17      5.95 o
  -9  15   6       11.21       10.44      3.69 o
  -8  15   6        0.13       -4.21      4.90 o
  -7  15   6       81.25       74.75      4.14 o
  -6  15   6      207.37      199.65      5.34 o
  -5  15   6        2.36       -4.40      4.40 o
  -4  15   6       46.78       48.64      3.37 o
  -3  15   6      383.01      374.89      4.53 o
  -2  15   6      177.43      183.31      6.38 o
  -1  15   6       42.94       53.43      3.23 o
   0  15   6       34.48       34.13      2.34 o
   1  15   6       29.18       31.03      2.35 o
   2  15   6       25.26       28.81      2.55 o
   3  15   6        2.50        6.08      2.59 o
   4  15   6       23.65       24.19      3.64 o
   5  15   6      163.79      176.80      5.63 o
   6  15   6       60.48       61.56      4.32 o
   7  15   6        5.19        3.71      3.72 o
   8  15   6       52.39       60.10      4.84 o
   9  15   6        8.51       15.31      4.30 o
 -13  16   6      114.24      114.30      6.21 o
 -12  16   6        7.93       16.99      4.16 o
 -11  16   6        8.61       11.29      4.05 o
 -10  16   6       81.96       85.47      4.99 o
  -9  16   6       59.22       53.36      4.44 o
  -8  16   6       15.73       17.75      3.57 o
  -7  16   6       20.39       22.09      3.62 o
  -6  16   6       10.24        8.73      3.29 o
  -5  16   6       55.57       58.75      3.90 o
  -4  16   6       74.13       78.76      3.98 o
  -3  16   6       14.76       10.30      2.30 o
  -2  16   6        0.07       -1.18      5.51 o
  -1  16   6      777.98      748.99      6.41 o
   0  16   6       46.49       48.78      2.71 o
   1  16   6       26.28       25.66      5.29 o
   2  16   6      302.19      319.05      4.58 o
   3  16   6       65.61       67.12      3.04 o
   4  16   6       58.69       68.47      4.12 o
   5  16   6        3.64        4.50      4.00 o
   6  16   6        9.97        6.12      3.73 o
   7  16   6       62.75       60.64      4.62 o
   8  16   6        7.32        8.89      4.09 o
   9  16   6       13.72       14.50      4.37 o
 -12  17   6      146.72      143.11      6.41 o
 -11  17   6        4.99        3.78      4.04 o
 -10  17   6      182.34      186.50      6.29 o
  -9  17   6       87.85       93.70      4.98 o
  -8  17   6        3.98        3.53      4.97 o
  -7  17   6        2.20        7.88      3.35 o
  -6  17   6      428.10      425.00      7.46 o
  -5  17   6      230.95      237.37      5.97 o
  -4  17   6        0.18        0.82      3.15 o
  -3  17   6      174.23      169.14      5.01 o
  -2  17   6      531.20      523.39      5.58 o
  -1  17   6      121.02      116.01      3.36 o
   0  17   6      120.06      109.16      3.33 o
   1  17   6      224.78      228.29      4.05 o
   2  17   6      132.32      133.74      8.01 o
   3  17   6       20.68       22.24      3.31 o
   4  17   6      121.40      106.96      5.18 o
   5  17   6      321.90      319.37      7.15 o
   6  17   6        5.95       10.91      3.80 o
   7  17   6       23.81       24.55      4.28 o
   8  17   6      115.16      112.41      5.74 o
 -11  18   6        5.87        8.22      4.19 o
 -10  18   6       10.73        5.03      5.99 o
  -9  18   6       38.92       38.47      4.56 o
  -8  18   6       94.16      102.61      5.02 o
  -7  18   6       75.95       82.10      4.68 o
  -6  18   6       31.75       33.23      4.12 o
  -5  18   6       28.48       20.07      3.95 o
  -4  18   6       43.04       38.27      3.92 o
  -3  18   6       68.72       79.58      3.07 o
  -2  18   6        8.03        4.28      6.15 o
  -1  18   6      368.41      361.81      4.93 o
   0  18   6       34.72       32.74      2.91 o
   1  18   6      243.17      241.93      5.67 o
   2  18   6      180.19      184.74      4.06 o
   3  18   6        4.10        2.85      3.08 o
   4  18   6      210.91      211.99      6.24 o
   5  18   6        3.85       -2.73      6.37 o
   6  18   6       17.75       24.70      3.96 o
   7  18   6       19.29       18.89      4.34 o
   8  18   6       24.10       33.58      4.62 o
 -11  19   6       31.12       39.49      4.77 o
 -10  19   6       60.11       52.77      5.23 o
  -9  19   6       75.58       83.79      5.50 o
  -8  19   6      206.17      204.36      6.49 o
  -7  19   6        8.58        5.99      3.98 o
  -6  19   6      255.88      244.91      6.63 o
  -5  19   6      181.14      181.25      5.78 o
  -4  19   6       11.26       12.54      3.56 o
  -3  19   6      309.04      297.22      4.80 o
  -2  19   6      801.56      797.55     20.03 o
  -1  19   6        2.10       -2.86      5.76 o
   0  19   6      173.77      173.37      7.21 o
   1  19   6      342.27      346.15      6.32 o
   2  19   6      140.17      137.65      3.80 o
   3  19   6      147.60      155.95      4.08 o
   4  19   6      153.38      142.78      6.00 o
   5  19   6      704.73      709.42     10.60 o
   6  19   6       13.01       11.31      4.31 o
   7  19   6        1.19       -1.04      6.15 o
 -10  20   6      169.97      172.20      6.51 o
  -9  20   6       33.55       31.80      4.66 o
  -8  20   6        5.00        4.02      6.02 o
  -7  20   6      121.42      120.80      5.56 o
  -6  20   6      317.00      325.00      7.58 o
  -5  20   6        3.94        1.95      5.66 o
  -4  20   6       21.49       25.54      3.96 o
  -3  20   6      229.54      232.51      5.15 o
  -2  20   6        4.09        1.41      5.66 o
  -1  20   6        3.11        0.35      9.54 o
   0  20   6      296.26      292.67      4.94 o
   1  20   6       78.68       70.68      3.50 o
   2  20   6       17.49       18.37      2.81 o
   3  20   6        9.65       12.52      2.82 o
   4  20   6       95.35       98.43      5.34 o
   5  20   6       31.41       32.28      4.86 o
   6  20   6       39.36       37.74      4.64 o
  -9  21   6        8.48       11.23      4.35 o
  -8  21   6      105.72       95.44      5.63 o
  -7  21   6      264.06      274.17      7.44 o
  -6  21   6       10.38       16.16      4.17 o
  -5  21   6       16.64       19.26      4.13 o
  -4  21   6      275.59      268.77      7.08 o
  -3  21   6       91.80       96.79      5.27 o
  -2  21   6       34.84       36.22      3.53 o
  -1  21   6      211.83      190.67      5.07 o
   0  21   6      270.77      272.92      7.49 o
   1  21   6        2.00        1.48      3.87 o
   2  21   6       55.01       49.51      3.22 o
   3  21   6      336.65      347.29     13.24 o
   4  21   6        0.02       -1.48      5.52 o
   5  21   6       14.87       11.22      4.40 o
  -8  22   6       18.97       14.21      4.53 o
  -7  22   6       18.00       13.50      4.45 o
  -6  22   6       28.18       25.05      4.44 o
  -5  22   6       16.76       11.60      4.30 o
  -4  22   6       82.70       83.45      5.34 o
  -3  22   6       83.73       85.53      3.61 o
  -2  22   6        7.56        3.69      2.91 o
  -1  22   6       69.53       72.34      3.56 o
   0  22   6        3.29        8.72      5.13 o
   1  22   6        1.17        1.67      2.80 o
   2  22   6       43.05       52.78      3.28 o
   3  22   6        4.03        1.26      4.04 o
   4  22   6        0.26       10.14      4.08 o
  -7  23   6        5.53       10.85      4.40 o
  -6  23   6        1.07        3.72      4.05 o
  -5  23   6       18.28       22.96      4.22 o
  -4  23   6       54.18       56.77      4.86 o
  -3  23   6        3.33        9.84      3.73 o
  -2  23   6       18.69       18.73      3.67 o
  -1  23   6       41.95       42.84      3.27 o
   0  23   6       25.33       31.20      3.16 o
   1  23   6       33.84       34.87      3.19 o
   2  23   6       64.60       65.89      5.40 o
   3  23   6       10.48        9.10      4.96 o
  -5  24   6        0.84        5.00      6.15 o
  -4  24   6       53.44       57.26      5.03 o
  -3  24   6       60.89       66.32      3.57 o
  -2  24   6        3.24        5.26      3.85 o
  -1  24   6       16.19       16.76      7.52 o
   0  24   6       24.25       23.55      3.26 o
   1  24   6       11.62       15.18      3.03 o
 -16   1   7       17.95        9.86      3.76 o
 -15   1   7       10.05        3.75      3.41 o
 -14   1   7        0.33       -1.55      7.25 o
 -13   1   7       16.28       14.06      2.81 o
 -12   1   7       19.18       21.88      3.44 o
 -11   1   7       50.09       48.06      2.58 o
 -10   1   7      184.99      181.98      5.50 o
  -9   1   7       61.28       61.88      2.44 o
  -8   1   7       18.62       18.03      1.90 o
  -7   1   7       68.49       58.28      2.89 o
  -6   1   7        1.96        2.39      2.53 o
  -5   1   7      725.15      714.49      6.49 o
  -4   1   7      302.12      276.28     10.12 o
  -3   1   7      123.65      135.72      1.84 o
  -2   1   7     2268.72     2128.52     21.84 o
  -1   1   7     1758.29     1704.31      9.54 o
   0   1   7      477.79      466.03      2.96 o
   1   1   7     2207.98     2138.10     12.11 o
   2   1   7      169.04      163.99      2.13 o
   3   1   7      297.68      297.28      2.68 o
   4   1   7     1777.42     1698.40     14.98 o
   5   1   7      523.63      502.79      5.09 o
   6   1   7      407.88      401.13      7.42 o
   7   1   7       13.53       11.57      2.38 o
   8   1   7      327.08      317.07      4.82 o
   9   1   7        0.06       -3.56      3.56 o
  10   1   7      125.78      132.71      4.00 o
  11   1   7      100.99      109.75      3.99 o
 -16   2   7       15.33       17.88      3.17 o
 -15   2   7       12.15       13.58      2.90 o
 -14   2   7      191.12      193.69      7.62 o
 -13   2   7      649.83      648.80      8.73 o
 -12   2   7        2.91        4.55      3.81 o
 -11   2   7        2.27        1.18      2.95 o
 -10   2   7      295.35      281.87      4.19 o
  -9   2   7      155.52      145.98      3.14 o
  -8   2   7        0.21        2.66      2.49 o
  -7   2   7      330.39      345.74      4.25 o
  -6   2   7     2249.84     2268.69     20.01 o
  -5   2   7      936.08      920.38     19.61 o
  -4   2   7      163.59      166.55      2.72 o
  -3   2   7     1504.56     1474.82     23.53 o
  -2   2   7      647.36      564.82      3.83 o
  -1   2   7       11.38        7.13      1.20 o
   0   2   7      420.30      436.19      4.19 o
   1   2   7     3012.82     2913.27     23.58 o
   2   2   7     1037.51     1016.55      6.34 o
   3   2   7       18.05       20.46      2.66 o
   4   2   7     1318.03     1248.66     13.27 o
   5   2   7      504.51      506.59      5.14 o
   6   2   7      181.76      166.66      3.62 o
   7   2   7      125.43      127.68      4.85 o
   8   2   7      258.26      250.12      4.46 o
   9   2   7       19.92       18.86      2.75 o
  10   2   7      112.47      101.74      3.92 o
  11   2   7       39.68       38.88      3.43 o
 -15   3   7        0.34       -5.63      5.63 o
 -14   3   7        0.73        2.17      4.16 o
 -13   3   7       17.36       11.46      4.50 o
 -12   3   7        9.90        3.34      5.06 o
 -11   3   7        8.58        6.91      3.37 o
 -10   3   7      115.11      123.83      4.48 o
  -9   3   7       71.97       74.59      3.73 o
  -8   3   7       15.39       15.04      2.71 o
  -7   3   7        7.25        4.85      2.65 o
  -6   3   7       12.91       15.39      2.83 o
  -5   3   7       25.01       27.26      2.67 o
  -4   3   7       11.07       14.17      2.40 o
  -3   3   7       14.40       15.99      1.70 o
  -2   3   7       13.10       18.63      1.78 o
  -1   3   7      154.30      154.31      3.34 o
   0   3   7      197.48      195.27      2.98 o
   1   3   7        5.61        4.59      2.21 o
   2   3   7        4.83        7.78      1.87 o
   3   3   7      245.49      235.15      3.49 o
   4   3   7        3.02        1.92      4.26 o
   5   3   7       99.49      112.77      4.19 o
   6   3   7       38.02       41.03      3.71 o
   7   3   7      110.42      113.83      4.71 o
   8   3   7        0.12       -4.47      5.20 o
   9   3   7       27.91       26.61      4.02 o
  10   3   7      103.30       90.72      5.40 o
  11   3   7        0.65        1.28      5.81 o
 -15   4   7      247.39      239.43      7.31 o
 -14   4   7       50.39       49.43      4.68 o
 -13   4   7      482.44      489.39      8.43 o
 -12   4   7       81.21       81.70      4.60 o
 -11   4   7       88.60       89.79      4.37 o
 -10   4   7      321.89      309.55      6.03 o
  -9   4   7        9.20       14.25      2.89 o
  -8   4   7      779.40      806.32      8.38 o
  -7   4   7       75.59       68.33      3.48 o
  -6   4   7     1195.03     1290.15     11.91 o
  -5   4   7        6.07        8.38      2.56 o
  -4   4   7     1372.93     1360.86     13.45 o
  -3   4   7      120.63      160.03      2.74 o
  -2   4   7      185.09      207.63      3.26 o
  -1   4   7     1822.76     1757.22     33.12 o
   0   4   7      801.95      791.86     17.09 o
   1   4   7      270.94      296.51      3.53 o
   2   4   7        6.43        7.31      1.83 o
   3   4   7      690.34      704.52     16.03 o
   4   4   7        9.55       14.15      2.90 o
   5   4   7      130.52      126.83      4.34 o
   6   4   7      315.74      303.50      6.24 o
   7   4   7       19.66       17.75      3.50 o
   8   4   7      130.57      138.14      5.34 o
   9   4   7        1.34        4.64      3.55 o
  10   4   7       11.36       12.69      4.21 o
  11   4   7       16.43       16.97      4.55 o
 -15   5   7       24.96       27.36      4.94 o
 -14   5   7      178.47      188.58      6.32 o
 -13   5   7        9.60        4.94      6.01 o
 -12   5   7       16.15        8.52      3.60 o
 -11   5   7       72.77       74.47      4.22 o
 -10   5   7        9.08       11.07      3.04 o
  -9   5   7        1.04       -1.74      4.21 o
  -8   5   7       81.73       80.70      3.82 o
  -7   5   7      175.65      185.85      4.60 o
  -6   5   7       65.87       68.83      3.38 o
  -5   5   7        4.70        6.08      2.36 o
  -4   5   7      154.16      161.85      4.11 o
  -3   5   7      601.55      621.45     13.20 o
  -2   5   7      322.02      339.03      6.20 o
  -1   5   7      758.13      762.02     12.84 o
   0   5   7       50.84       48.29      2.13 o
   1   5   7      310.35      320.18      3.70 o
   2   5   7        1.83        0.56      2.58 o
   3   5   7        1.83       -0.04      2.85 o
   4   5   7      251.36      232.40      5.23 o
   5   5   7      328.05      326.12      6.08 o
   6   5   7        5.07        8.24      3.24 o
   7   5   7        2.23        6.12      3.35 o
   8   5   7      196.20      198.62      5.88 o
   9   5   7        7.76        8.93      3.79 o
  10   5   7       18.98       24.30      4.48 o
  11   5   7      142.38      148.38      6.29 o
 -15   6   7      258.29      254.86      7.45 o
 -14   6   7       38.45       33.59      4.63 o
 -13   6   7       20.98       20.43      4.06 o
 -12   6   7      180.71      173.05      5.60 o
 -11   6   7      285.62      264.47      6.21 o
 -10   6   7       38.06       35.88      3.61 o
  -9   6   7        5.53        9.44      3.02 o
  -8   6   7      896.82      934.89      9.14 o
  -7   6   7      982.85     1012.48     10.14 o
  -6   6   7       10.88       12.77      2.76 o
  -5   6   7      100.24      114.28      3.76 o
  -4   6   7     1611.36     1618.15     15.28 o
  -3   6   7        2.79        5.43      2.35 o
  -2   6   7      114.94      137.19      4.33 o
  -1   6   7     1337.09     1274.11     22.99 o
   0   6   7      553.13      567.80      7.28 o
   1   6   7       10.07       13.76      1.76 o
   2   6   7      731.94      737.24      8.17 o
   3   6   7      823.17      838.86      6.01 o
   4   6   7      142.50      143.32      4.50 o
   5   6   7        3.47        6.23      3.11 o
   6   6   7       52.28       55.14      4.00 o
   7   6   7      363.01      351.60      7.08 o
   8   6   7        0.03        1.47      5.15 o
   9   6   7        7.54        4.79      5.87 o
  10   6   7      299.09      307.33      7.92 o
  11   6   7       23.41       22.20      4.96 o
 -15   7   7       21.46       18.31      4.82 o
 -14   7   7        7.32       11.56      3.92 o
 -13   7   7       22.49       19.01      4.11 o
 -12   7   7       90.29       96.24      4.67 o
 -11   7   7       37.77       40.03      3.93 o
 -10   7   7       12.39       10.08      3.25 o
  -9   7   7      149.34      149.55      4.84 o
  -8   7   7      628.97      612.08      7.73 o
  -7   7   7       96.61       96.30      4.08 o
  -6   7   7      812.24      838.94      8.36 o
  -5   7   7        1.46        1.33      3.63 o
  -4   7   7      281.01      298.00      5.23 o
  -3   7   7     1171.75     1181.16     26.52 o
  -2   7   7        8.49       10.36      2.54 o
  -1   7   7     1121.47     1098.14      7.78 o
   0   7   7      165.91      171.98      8.53 o
   1   7   7        0.45        3.52      3.78 o
   2   7   7       45.27       42.25      6.36 o
   3   7   7      314.30      336.91      4.11 o
   4   7   7       27.14       25.64      3.24 o
   5   7   7      617.60      624.51      8.20 o
   6   7   7      707.95      728.13      9.23 o
   7   7   7      457.27      461.81      8.12 o
   8   7   7      186.93      203.89      6.00 o
   9   7   7      272.42      282.61      7.21 o
  10   7   7      441.75      451.48      9.17 o
 -15   8   7       30.71       31.19      4.88 o
 -14   8   7        0.05        2.91      5.50 o
 -13   8   7      126.62      118.00      5.41 o
 -12   8   7       85.07       89.16      4.88 o
 -11   8   7        0.05       -3.50      4.90 o
 -10   8   7       68.55       73.11      4.03 o
  -9   8   7       39.38       38.77      3.57 o
  -8   8   7       93.02       90.55      4.18 o
  -7   8   7      141.96      148.59      4.48 o
  -6   8   7       58.88       75.08      3.76 o
  -5   8   7       41.44       40.48      3.06 o
  -4   8   7        0.49        2.03      2.43 o
  -3   8   7       13.22       23.40      3.49 o
  -2   8   7      353.99      343.67      4.56 o
  -1   8   7       36.02       38.69      2.13 o
   0   8   7        7.72        8.87      5.96 o
   1   8   7       32.57       36.30      2.33 o
   2   8   7       24.23       22.99      2.07 o
   3   8   7       10.65        5.83      2.48 o
   4   8   7        1.20        0.33      4.35 o
   5   8   7        7.44       10.93      3.30 o
   6   8   7      115.62      121.86      5.08 o
   7   8   7        8.85       11.10      3.69 o
   8   8   7        0.04        4.35      4.80 o
   9   8   7        6.06       -4.24      6.63 o
  10   8   7       27.60       30.74      5.40 o
 -15   9   7        8.69       11.36      4.95 o
 -14   9   7      177.62      180.21      6.53 o
 -13   9   7       62.23       55.53      4.89 o
 -12   9   7       17.30       16.28      4.06 o
 -11   9   7        0.00        0.20      3.48 o
 -10   9   7       47.49       49.92      3.76 o
  -9   9   7        0.01        1.58      4.55 o
  -8   9   7      125.33      119.96      4.67 o
  -7   9   7        6.36       13.74      3.11 o
  -6   9   7      716.25      717.10      8.06 o
  -5   9   7       17.13       20.49      3.06 o
  -4   9   7       55.19       56.11      3.42 o
  -3   9   7      153.86      155.09      5.86 o
  -2   9   7       28.39       23.95      2.99 o
  -1   9   7      949.51      960.83     10.75 o
   0   9   7      170.73      173.80      3.11 o
   1   9   7      143.67      156.77      3.00 o
   2   9   7      136.56      134.79      4.37 o
   3   9   7      678.16      684.73      7.71 o
   4   9   7      378.31      368.72      6.54 o
   5   9   7      193.98      202.37      5.58 o
   6   9   7      662.54      649.85      9.03 o
   7   9   7      118.07      113.90      5.15 o
   8   9   7      112.06      109.92      5.17 o
   9   9   7      231.79      231.14      7.03 o
  10   9   7      529.67      556.53      9.97 o
 -14  10   7        0.20       -5.03      6.06 o
 -13  10   7       55.42       53.57      4.83 o
 -12  10   7      319.21      325.18      7.50 o
 -11  10   7      468.93      452.14      8.05 o
 -10  10   7       12.82        0.77      4.98 o
  -9  10   7      217.93      229.65      5.80 o
  -8  10   7     1217.10     1215.03     12.16 o
  -7  10   7      296.17      309.30      5.88 o
  -6  10   7        7.54        8.59      2.85 o
  -5  10   7      819.66      809.35      8.60 o
  -4  10   7      413.99      435.36      6.45 o
  -3  10   7      128.87      125.40      3.33 o
  -2  10   7      157.66      164.73      6.97 o
  -1  10   7      980.32      984.44     22.84 o
   0  10   7       31.64       33.87      4.48 o
   1  10   7       17.18       16.17      2.15 o
   2  10   7      565.97      552.58      8.00 o
   3  10   7      471.27      454.51      5.46 o
   4  10   7        1.25        1.23      4.52 o
   5  10   7       13.36       20.86      3.42 o
   6  10   7      232.99      227.85      6.21 o
   7  10   7       67.50       62.99      4.63 o
   8  10   7       19.77       26.31      4.04 o
   9  10   7       48.36       46.16      4.92 o
  10  10   7       63.53       52.64      5.48 o
 -14  11   7        0.14       -6.29      6.29 o
 -13  11   7       21.04       18.12      4.30 o
 -12  11   7       88.42       88.52      5.17 o
 -11  11   7       14.53       12.17      4.01 o
 -10  11   7       35.36       40.35      3.97 o
  -9  11   7       69.14       80.10      4.41 o
  -8  11   7       13.96        2.45      5.68 o
  -7  11   7       52.31       53.24      3.78 o
  -6  11   7       36.06       27.81      3.32 o
  -5  11   7       37.10       37.41      3.35 o
  -4  11   7        5.14        6.91      2.90 o
  -3  11   7       97.48       99.49      2.69 o
  -2  11   7       15.21       13.09      2.17 o
  -1  11   7       23.17       23.99      2.15 o
   0  11   7        1.67        5.20      2.00 o
   1  11   7      586.43      565.74      5.26 o
   2  11   7       13.85       14.32      2.27 o
   3  11   7        6.32        6.43      3.51 o
   4  11   7      364.34      360.95      6.75 o
   5  11   7       27.41       27.97      3.72 o
   6  11   7       22.37       22.14      3.89 o
   7  11   7      168.91      156.76      5.78 o
   8  11   7       33.65       37.76      4.60 o
   9  11   7       52.08       57.83      4.88 o
 -14  12   7       30.28       29.98      5.07 o
 -13  12   7      176.00      188.51      6.58 o
 -12  12   7       38.21       39.82      4.47 o
 -11  12   7       51.30       50.30      4.55 o
 -10  12   7      274.99      281.00      6.65 o
  -9  12   7       10.16        9.43      3.50 o
  -8  12   7      760.65      758.80      9.39 o
  -7  12   7       86.35       88.16      4.27 o
  -6  12   7      223.72      210.37      5.20 o
  -5  12   7      217.25      224.99      5.27 o
  -4  12   7       69.43       75.91      3.80 o
  -3  12   7      137.48      127.80      8.25 o
  -2  12   7       96.63       90.97      2.70 o
  -1  12   7      113.37      122.06      3.00 o
   0  12   7      165.68      167.91      5.20 o
   1  12   7       99.59       99.62      2.94 o
   2  12   7        2.41        0.74      2.42 o
   3  12   7      143.74      144.01      3.40 o
   4  12   7       68.54       61.30      4.10 o
   5  12   7       56.24       60.80      4.31 o
   6  12   7        5.40        6.24      3.66 o
   7  12   7        7.61        9.70      3.76 o
   8  12   7       11.57        9.06      4.17 o
   9  12   7        3.21        4.10      6.08 o
 -13  13   7      118.58      117.39      6.11 o
 -12  13   7        3.14       -6.07      6.07 o
 -11  13   7       22.37       24.36      4.18 o
 -10  13   7        1.51       10.98      3.76 o
  -9  13   7        0.25        3.98      4.94 o
  -8  13   7       84.46       80.59      4.34 o
  -7  13   7        0.00        3.59      4.58 o
  -6  13   7       31.98       24.53      3.56 o
  -5  13   7       15.78       14.02      3.01 o
  -4  13   7      219.26      237.90      5.45 o
  -3  13   7       32.93       29.25      2.26 o
  -2  13   7       26.18       30.29      2.33 o
  -1  13   7      469.62      443.66     13.02 o
   0  13   7      184.47      196.40      3.80 o
   1  13   7      226.59      235.34      4.00 o
   2  13   7       33.67       38.29      2.61 o
   3  13   7      230.56      240.80      4.12 o
   4  13   7       54.27       56.21      4.16 o
   5  13   7      105.53      108.26      4.86 o
   6  13   7      140.24      143.09      5.40 o
   7  13   7       35.98       36.62      4.24 o
   8  13   7       16.79       19.84      4.24 o
   9  13   7       39.44       33.25      4.87 o
 -13  14   7      255.24      274.45      7.68 o
 -12  14   7       45.57       47.30      5.03 o
 -11  14   7        2.70        8.04      3.95 o
 -10  14   7      522.66      539.00      8.89 o
  -9  14   7      197.60      207.29      6.08 o
  -8  14   7        4.78        6.84      3.43 o
  -7  14   7      554.53      553.44      8.23 o
  -6  14   7      451.98      448.08      7.48 o
  -5  14   7      299.00      295.78      6.12 o
  -4  14   7      515.23      526.60      7.60 o
  -3  14   7       29.32       34.05      2.47 o
  -2  14   7      547.32      555.29      8.59 o
  -1  14   7      411.79      418.42      4.98 o
   0  14   7       18.67       18.36      6.24 o
   1  14   7      574.50      566.93     15.64 o
   2  14   7      733.48      708.80     13.93 o
   3  14   7        0.00        0.92      3.60 o
   4  14   7      118.57      118.90      5.23 o
   5  14   7      409.51      433.03      7.96 o
   6  14   7       17.08       14.96      4.08 o
   7  14   7        2.10        1.19      5.31 o
   8  14   7       83.83       89.93      5.51 o
 -12  15   7        0.51       -2.77      5.91 o
 -11  15   7       69.18       66.66      4.92 o
 -10  15   7        0.06       -4.93      5.66 o
  -9  15   7        0.23        6.00      3.48 o
  -8  15   7       96.46       88.66      4.64 o
  -7  15   7       31.84       34.06      4.01 o
  -6  15   7      269.34      259.67      6.36 o
  -5  15   7       12.86        8.99      3.45 o
  -4  15   7      111.57      114.92      4.55 o
  -3  15   7      202.26      185.72      9.75 o
  -2  15   7      257.93      273.85      5.68 o
  -1  15   7      453.98      444.67      5.23 o
   0  15   7        0.03       -2.44      3.40 o
   1  15   7      732.58      734.65     22.32 o
   2  15   7       29.98       28.37      2.84 o
   3  15   7      107.94      119.77      6.05 o
   4  15   7      657.83      629.69      9.24 o
   5  15   7      103.68      112.36      5.18 o
   6  15   7       49.99       49.39      4.67 o
   7  15   7       35.58       36.64      4.40 o
   8  15   7      131.94      143.83      6.09 o
 -12  16   7        0.01       -6.28      6.28 o
 -11  16   7        3.08        6.01      4.19 o
 -10  16   7       53.34       48.05      4.73 o
  -9  16   7       20.73       19.23      4.01 o
  -8  16   7        0.15       -0.85      5.08 o
  -7  16   7       33.59       44.04      4.14 o
  -6  16   7      130.39      129.36      5.20 o
  -5  16   7       31.95       28.12      3.95 o
  -4  16   7       10.08       11.48      3.47 o
  -3  16   7      205.59      193.10      4.01 o
  -2  16   7        3.48        3.45      4.47 o
  -1  16   7       34.40       38.98      2.75 o
   0  16   7       82.29       80.45      3.21 o
   1  16   7       15.59       20.26      4.43 o
   2  16   7       64.48       64.08      3.11 o
   3  16   7       13.16       19.63      3.30 o
   4  16   7       99.25       94.69      5.17 o
   5  16   7        0.28        6.03      3.81 o
   6  16   7        0.42        5.22      5.32 o
   7  16   7       63.09       60.29      5.09 o
 -11  17   7       10.43       11.68      4.24 o
 -10  17   7       10.80        4.58      6.02 o
  -9  17   7       98.49       96.58      5.23 o
  -8  17   7       99.49       95.37      5.07 o
  -7  17   7        4.82       11.12      3.76 o
  -6  17   7      225.68      209.22      6.26 o
  -5  17   7        8.56       11.15      3.72 o
  -4  17   7       19.85       23.26      3.67 o
  -3  17   7      431.58      432.43      5.49 o
  -2  17   7       10.91       11.64      2.61 o
  -1  17   7       93.37       90.92      3.29 o
   0  17   7       11.12       11.67      2.58 o
   1  17   7      135.55      142.26      4.62 o
   2  17   7       60.37       58.11      3.09 o
   3  17   7       10.68       12.03      2.79 o
   4  17   7      311.74      314.10      7.40 o
   5  17   7       19.71       20.10      4.68 o
   6  17   7      120.73      122.14      5.75 o
   7  17   7        3.79       -2.87      5.96 o
 -11  18   7        9.67        5.65      4.56 o
 -10  18   7      235.75      243.49      7.25 o
  -9  18   7      127.32      130.89      5.92 o
  -8  18   7        0.94        4.80      5.21 o
  -7  18   7      286.36      297.09      7.07 o
  -6  18   7      598.50      614.16      9.45 o
  -5  18   7      122.95      115.11      5.35 o
  -4  18   7       78.28       85.00      4.55 o
  -3  18   7      355.44      361.73      5.17 o
  -2  18   7      297.00      294.20      4.86 o
  -1  18   7        0.45       -1.53      3.60 o
   0  18   7      122.02      133.19      3.80 o
   1  18   7      777.35      760.97      7.25 o
   2  18   7       77.34       87.03      3.46 o
   3  18   7        9.44       10.09      2.89 o
   4  18   7      361.25      360.11      8.00 o
   5  18   7      131.82      122.58      5.87 o
   6  18   7        3.84        2.80      5.91 o
 -10  19   7       10.41        7.65      4.49 o
  -9  19   7       27.06       28.57      4.69 o
  -8  19   7       28.56       35.59      4.66 o
  -7  19   7        1.34       -5.86      5.86 o
  -6  19   7        1.88        3.79      5.42 o
  -5  19   7      139.35      129.73      5.66 o
  -4  19   7        2.83        4.50      5.42 o
  -3  19   7      105.83       96.78      3.57 o
  -2  19   7       59.11       53.17      5.03 o
  -1  19   7      206.37      200.44      9.60 o
   0  19   7        0.66        0.16      3.20 o
   1  19   7       12.73       14.41      2.88 o
   2  19   7       84.07       80.02      5.27 o
   3  19   7       11.22       16.44      4.19 o
   4  19   7       23.63       38.57      4.48 o
   5  19   7        1.09        4.85      5.74 o
  -9  20   7       45.34       40.85      4.94 o
  -8  20   7      252.17      261.34      7.45 o
  -7  20   7       39.32       37.36      4.64 o
  -6  20   7       42.79       35.39      4.75 o
  -5  20   7       10.80       10.36      4.16 o
  -4  20   7      289.01      295.26      7.20 o
  -3  20   7        0.25        2.16      3.63 o
  -2  20   7        0.15        3.29      7.69 o
  -1  20   7      476.67      467.29     12.80 o
   0  20   7       99.91      100.46      3.72 o
   1  20   7       36.77       34.38      3.11 o
   2  20   7       37.71       40.76      3.67 o
   3  20   7       18.67       15.36      2.96 o
   4  20   7        4.13       -1.77      6.15 o
   5  20   7       18.01       20.30      4.53 o
  -8  21   7        1.54       -0.26      6.11 o
  -7  21   7       38.75       41.01      4.87 o
  -6  21   7       17.53       17.16      4.32 o
  -5  21   7        5.48        4.70      4.05 o
  -4  21   7       14.77       12.01      4.39 o
  -3  21   7        1.14       -2.12      3.96 o
  -2  21   7       65.07       63.54      5.69 o
  -1  21   7        1.65       -4.01      4.01 o
   0  21   7       25.57       26.15      3.06 o
   1  21   7       87.45       82.31      4.80 o
   2  21   7       40.76       45.36      3.37 o
   3  21   7       39.98       45.24      3.38 o
   4  21   7       15.85        5.79      6.37 o
  -7  22   7      135.41      141.41      6.39 o
  -6  22   7        6.13       -2.54      5.95 o
  -5  22   7       11.70        5.81      6.42 o
  -4  22   7       73.84       85.32      5.22 o
  -3  22   7       15.73       13.89      2.97 o
  -2  22   7        8.07        4.61      3.34 o
  -1  22   7       84.29       91.90      5.02 o
   0  22   7       68.52       64.77      7.76 o
   1  22   7       81.06       89.66      3.87 o
   2  22   7       23.08       24.23      3.22 o
  -5  23   7        4.42       -0.79      6.01 o
  -4  23   7       10.03       12.26      4.19 o
  -3  23   7       23.81       27.65      5.63 o
  -2  23   7        3.28       -0.03      3.48 o
  -1  23   7      210.87      200.57      4.98 o
   0  23   7      132.44      128.80      5.11 o
 -15   0   8        2.90        0.51      5.82 o
 -14   0   8      418.84      420.93      8.60 o
 -13   0   8       16.84       15.59      3.87 o
 -12   0   8       27.78       32.04      3.82 o
 -11   0   8       93.74       88.44      4.40 o
 -10   0   8        0.12        0.89      4.22 o
  -9   0   8        0.06       -2.16      4.08 o
  -8   0   8      231.38      214.69      5.02 o
  -7   0   8      412.20      444.72      6.57 o
  -6   0   8     1448.80     1403.52     13.14 o
  -5   0   8        0.48        2.19      3.42 o
  -4   0   8        0.02       -0.66      3.61 o
  -3   0   8     3601.18     3326.76     43.37 o
  -2   0   8      467.79      447.00     11.94 o
  -1   0   8      562.02      558.01      4.85 o
   0   0   8      802.00      846.31      5.86 o
   1   0   8     2661.58     2575.24     49.45 o
   2   0   8        2.72       10.85      2.11 o
   3   0   8      229.27      225.24      3.77 o
   4   0   8     2285.73     2189.37     20.35 o
   5   0   8     1103.66     1040.87     10.70 o
   6   0   8       40.29       39.88      4.09 o
   7   0   8      199.61      198.05      6.01 o
   8   0   8      803.97      851.74     10.96 o
   9   0   8        2.63        1.20      5.37 o
  10   0   8       18.09       20.33      4.41 o
 -15   1   8        1.52       -0.20      3.37 o
 -14   1   8       27.68       27.66      3.39 o
 -13   1   8       18.70       18.66      2.93 o
 -12   1   8        7.51        2.67      7.46 o
 -11   1   8       72.21       69.33      2.96 o
 -10   1   8      247.78      252.29      5.17 o
  -9   1   8       13.47       12.70      2.12 o
  -8   1   8        0.15        2.64      2.21 o
  -7   1   8       86.96       84.97      2.67 o
  -6   1   8       88.19       96.22      2.80 o
  -5   1   8       32.96       32.06      2.05 o
  -4   1   8       24.86       24.22      4.50 o
  -3   1   8      454.98      448.92      4.68 o
  -2   1   8      640.94      625.86      7.48 o
  -1   1   8      223.21      209.50      2.36 o
   0   1   8      326.28      312.53      2.76 o
   1   1   8       73.59       75.83      1.87 o
   2   1   8      126.29      122.99      2.09 o
   3   1   8      166.76      167.08      2.39 o
   4   1   8        3.57       -3.56      3.56 o
   5   1   8       72.28       75.52      3.83 o
   6   1   8      124.70      121.95      3.50 o
   7   1   8       12.73       15.26      2.64 o
   8   1   8       22.35       21.88      6.42 o
   9   1   8        0.79        0.61      4.55 o
  10   1   8        0.06       -4.20      8.56 o
 -15   2   8       15.53       20.41      3.13 o
 -14   2   8      261.42      262.83      7.65 o
 -13   2   8        5.33        4.92      3.20 o
 -12   2   8       47.04       52.13      2.86 o
 -11   2   8        0.87       -1.82      3.37 o
 -10   2   8      130.89      128.95      3.39 o
  -9   2   8      122.49      118.76      3.07 o
  -8   2   8      116.69      111.52      2.93 o
  -7   2   8       47.43       53.03      2.40 o
  -6   2   8      265.95      271.57      3.66 o
  -5   2   8      113.38      119.74      3.01 o
  -4   2   8        0.67        1.86      2.43 o
  -3   2   8      137.05      144.59      2.54 o
  -2   2   8       24.98       28.59      1.81 o
  -1   2   8      844.19      817.77      6.95 o
   0   2   8        0.77        0.61      1.67 o
   1   2   8       59.91       64.47      1.97 o
   2   2   8      303.72      302.84      2.81 o
   3   2   8      143.65      142.66      2.27 o
   4   2   8      186.93      172.20      3.55 o
   5   2   8        5.69        4.07      2.74 o
   6   2   8      420.90      422.78      5.33 o
   7   2   8       50.41       48.30      7.75 o
   8   2   8      160.43      157.39      6.50 o
   9   2   8       85.66       84.55      3.73 o
  10   2   8      172.94      167.88      4.64 o
 -15   3   8        6.33        1.55      6.19 o
 -14   3   8      105.80      101.42      5.69 o
 -13   3   8      109.99      118.29      5.34 o
 -12   3   8       13.54       14.82      3.62 o
 -11   3   8       33.70       30.20      3.78 o
 -10   3   8      627.01      618.47      8.49 o
  -9   3   8       20.08       20.19      3.30 o
  -8   3   8       10.51       12.25      2.88 o
  -7   3   8      232.16      238.37      5.31 o
  -6   3   8        1.90        6.55      2.60 o
  -5   3   8        4.55        7.47      2.61 o
  -4   3   8       39.95       37.53      2.96 o
  -3   3   8      170.21      191.89      4.64 o
  -2   3   8      238.24      242.74      3.40 o
  -1   3   8      121.87      122.52      2.76 o
   0   3   8      105.40      120.00      2.72 o
   1   3   8        0.58        0.45      3.48 o
   2   3   8        3.37        2.21      2.74 o
   3   3   8        4.95        0.95      3.05 o
   4   3   8       96.69       92.08      4.19 o
   5   3   8       41.46       42.32      3.80 o
   6   3   8      104.07      111.30      4.96 o
   7   3   8        0.05        5.23      3.69 o
   8   3   8        1.82        3.38      5.59 o
   9   3   8       11.52        7.86      4.29 o
  10   3   8       17.30       16.60      4.81 o
 -15   4   8        1.39       -1.56      6.00 o
 -14   4   8       42.06       42.76      4.75 o
 -13   4   8        4.47        1.46      4.08 o
 -12   4   8       67.08       72.75      4.40 o
 -11   4   8       10.27        8.55      3.50 o
 -10   4   8       20.11       22.78      3.75 o
  -9   4   8      113.22      113.06      4.61 o
  -8   4   8        8.89       11.20      3.13 o
  -7   4   8       31.07       30.98      3.33 o
  -6   4   8      493.97      509.88      6.87 o
  -5   4   8       19.85       20.12      2.77 o
  -4   4   8       99.61       92.48      3.63 o
  -3   4   8      424.18      417.81      4.27 o
  -2   4   8      490.87      513.52     10.91 o
  -1   4   8       47.43       50.66      2.28 o
   0   4   8      433.99      427.44      4.40 o
   1   4   8      507.96      513.97      4.81 o
   2   4   8       38.42       36.78      2.24 o
   3   4   8      313.43      324.29      5.82 o
   4   4   8      691.55      648.02      8.41 o
   5   4   8      141.23      135.85      4.89 o
   6   4   8      439.08      431.87      7.60 o
   7   4   8      400.78      400.05      7.82 o
   8   4   8       36.84       39.88      4.37 o
   9   4   8       65.57       66.35      5.06 o
  10   4   8       93.04       88.53      5.81 o
 -15   5   8       30.80       38.78      4.68 o
 -14   5   8        0.44       -4.88      6.23 o
 -13   5   8        9.50        9.61      4.16 o
 -12   5   8      128.26      135.24      5.37 o
 -11   5   8      238.78      226.64      6.10 o
 -10   5   8        0.11       -4.87      4.87 o
  -9   5   8       60.69       63.09      4.08 o
  -8   5   8      203.24      207.45      5.29 o
  -7   5   8        6.49        5.58      3.06 o
  -6   5   8       55.13       51.04      3.49 o
  -5   5   8      294.32      310.35      5.52 o
  -4   5   8       77.30       82.09      3.54 o
  -3   5   8      523.12      511.44     16.30 o
  -2   5   8      363.78      386.17      4.20 o
  -1   5   8       39.22       45.73      2.24 o
   0   5   8      267.46      263.22      4.01 o
   1   5   8      165.28      162.95      3.71 o
   2   5   8        1.17       -1.60      2.94 o
   3   5   8      246.53      229.88      7.60 o
   4   5   8      336.59      336.13      6.39 o
   5   5   8       28.19       29.97      3.77 o
   6   5   8        0.83        4.18      5.32 o
   7   5   8       16.78       22.18      4.05 o
   8   5   8       18.51       24.00      4.11 o
   9   5   8       23.43       19.91      4.66 o
  10   5   8       38.32       44.59      4.92 o
 -15   6   8        6.18        2.11      6.20 o
 -14   6   8      106.35      105.27      5.57 o
 -13   6   8      206.37      194.81      6.31 o
 -12   6   8      138.64      128.59      5.63 o
 -11   6   8       23.58       30.04      4.10 o
 -10   6   8      412.27      403.80      7.34 o
  -9   6   8       25.93       19.93      3.86 o
  -8   6   8      616.24      615.12      8.23 o
  -7   6   8      740.20      779.48      8.76 o
  -6   6   8      158.09      160.96      4.65 o
  -5   6   8      225.82      250.85      5.19 o
  -4   6   8        4.94        3.19      2.72 o
  -3   6   8      152.45      159.12      3.06 o
  -2   6   8       56.60       55.46      2.41 o
  -1   6   8      866.84      849.55     16.52 o
   0   6   8        9.31        3.98      3.25 o
   1   6   8      323.02      344.99      4.24 o
   2   6   8     1155.65     1136.23      8.00 o
   3   6   8      280.61      298.38     11.43 o
   4   6   8      557.22      523.43      7.96 o
   5   6   8      155.20      152.85      5.21 o
   6   6   8      709.78      672.57      9.51 o
   7   6   8        3.34       10.27      3.68 o
   8   6   8       10.99       13.02      4.01 o
   9   6   8      197.63      184.40      6.70 o
 -14   7   8       19.74       15.96      4.61 o
 -13   7   8       15.63       15.59      4.29 o
 -12   7   8       27.76       20.30      4.74 o
 -11   7   8      281.95      287.37      6.68 o
 -10   7   8      135.19      133.32      5.16 o
  -9   7   8        1.86       -1.80      5.26 o
  -8   7   8      413.66      412.00      7.24 o
  -7   7   8       45.48       53.48      3.92 o
  -6   7   8      240.24      238.70      5.36 o
  -5   7   8      112.62      112.30      4.08 o
  -4   7   8      199.90      214.86      4.92 o
  -3   7   8       11.94       14.25      1.99 o
  -2   7   8       22.75       23.81      2.16 o
  -1   7   8       23.09       23.44      2.30 o
   0   7   8       36.99       39.26      2.34 o
   1   7   8       36.59       29.26      4.31 o
   2   7   8      345.57      337.60      4.48 o
   3   7   8       15.14       19.54      5.41 o
   4   7   8       24.25       31.48      3.71 o
   5   7   8       18.99       19.78      3.77 o
   6   7   8        3.77       -4.52      5.98 o
   7   7   8        0.43       -4.39      5.12 o
   8   7   8       11.83       22.29      4.03 o
   9   7   8       11.31       13.21      4.61 o
 -14   8   8        8.82        5.45      4.45 o
 -13   8   8       27.40       22.48      4.61 o
 -12   8   8      293.57      298.71      7.42 o
 -11   8   8       74.48       86.87      4.81 o
 -10   8   8      156.63      152.09      5.45 o
  -9   8   8      776.20      771.47      9.71 o
  -8   8   8      875.16      890.61      9.83 o
  -7   8   8      206.72      209.93      5.52 o
  -6   8   8        4.09        1.75      4.37 o
  -5   8   8      880.53      910.17      9.23 o
  -4   8   8       57.48       63.75      3.66 o
  -3   8   8       83.99       86.97      2.60 o
  -2   8   8      179.67      190.32      3.41 o
  -1   8   8     2044.76     2000.15     20.91 o
   0   8   8       75.64       78.42      2.73 o
   1   8   8      530.81      543.39      5.23 o
   2   8   8      430.88      436.16      4.98 o
   3   8   8      468.61      475.21      5.25 o
   4   8   8      404.68      408.54      7.24 o
   5   8   8       68.93       66.77      4.48 o
   6   8   8     1156.49     1147.49     12.08 o
   7   8   8       11.96       12.30      4.01 o
   8   8   8       10.83       11.98      4.17 o
   9   8   8      247.49      258.25      7.71 o
 -14   9   8        0.02       -2.45      4.42 o
 -13   9   8       41.26       43.03      4.84 o
 -12   9   8      322.15      329.06      7.80 o
 -11   9   8       46.54       54.70      4.53 o
 -10   9   8        0.23        1.59      5.05 o
  -9   9   8      548.06      544.49      8.44 o
  -8   9   8      116.63      121.76      4.95 o
  -7   9   8       68.47       74.43      4.22 o
  -6   9   8      342.12      328.74      6.26 o
  -5   9   8      169.44      168.61      4.86 o
  -4   9   8        6.97        9.16      2.90 o
  -3   9   8      188.89      193.81      5.25 o
  -2   9   8      196.96      227.25      3.69 o
  -1   9   8       11.82       14.67      2.29 o
   0   9   8        0.21       -4.15      6.59 o
   1   9   8      166.77      173.53      6.00 o
   2   9   8       37.31       38.81      2.52 o
   3   9   8      122.34      134.17      6.92 o
   4   9   8       96.64       94.26      4.63 o
   5   9   8      126.99      124.68      5.27 o
   6   9   8       78.36       70.46      5.18 o
   7   9   8        0.40        4.45      3.52 o
   8   9   8       62.67       71.36      4.92 o
   9   9   8        8.79        6.95      4.66 o
 -14  10   8       48.71       41.22      5.45 o
 -13  10   8       12.35        8.86      4.37 o
 -12  10   8       51.12       45.32      5.09 o
 -11  10   8       19.18       15.71      4.21 o
 -10  10   8       10.54        9.90      3.82 o
  -9  10   8       92.69      104.04      4.87 o
  -8  10   8      141.13      148.45      5.26 o
  -7  10   8        4.54        7.47      3.44 o
  -6  10   8       82.50       89.23      3.99 o
  -5  10   8        3.89        5.59      3.01 o
  -4  10   8       42.57       47.17      3.35 o
  -3  10   8      186.70      193.10      3.49 o
  -2  10   8       20.43       24.71      3.32 o
  -1  10   8      371.32      370.64      5.64 o
   0  10   8        0.02        1.70      2.93 o
   1  10   8       98.63      101.23      4.75 o
   2  10   8        0.01       -0.48      3.18 o
   3  10   8        5.45       10.75      2.30 o
   4  10   8      286.20      284.47      6.52 o
   5  10   8       85.99       87.72      4.86 o
   6  10   8      158.72      167.11      5.90 o
   7  10   8       12.51       13.41      4.01 o
   8  10   8       93.35       99.81      5.60 o
 -13  11   8        5.97        7.67      4.45 o
 -12  11   8      297.24      302.31      7.50 o
 -11  11   8       74.91       74.21      5.09 o
 -10  11   8        7.60        8.91      3.83 o
  -9  11   8      196.77      198.45      5.84 o
  -8  11   8      105.91      100.23      4.80 o
  -7  11   8      124.98      130.78      4.80 o
  -6  11   8       22.98       21.73      3.63 o
  -5  11   8      151.39      156.56      4.85 o
  -4  11   8        1.60        1.69      4.34 o
  -3  11   8        5.94        6.62      2.08 o
  -2  11   8      174.56      184.45      3.57 o
  -1  11   8        5.41        5.98      3.51 o
   0  11   8      144.85      148.95      3.42 o
   1  11   8       15.23       12.42      2.47 o
   2  11   8       53.89       56.27      2.84 o
   3  11   8       93.36       94.06      6.67 o
   4  11   8      235.17      247.19      6.39 o
   5  11   8       23.96       30.52      4.05 o
   6  11   8      140.90      153.28      5.78 o
   7  11   8       37.44       38.90      4.65 o
   8  11   8       15.72       17.29      4.29 o
 -13  12   8       13.65       21.88      4.50 o
 -12  12   8       47.98       52.82      4.92 o
 -11  12   8      169.52      171.78      6.18 o
 -10  12   8       15.25       22.56      3.97 o
  -9  12   8       48.82       49.63      4.24 o
  -8  12   8      296.82      298.56      6.71 o
  -7  12   8       28.46       32.78      3.83 o
  -6  12   8       53.44       47.73      4.13 o
  -5  12   8      437.92      451.01      7.44 o
  -4  12   8      276.99      319.66      6.18 o
  -3  12   8      120.49      119.72      3.18 o
  -2  12   8      159.99      169.44      3.54 o
  -1  12   8      366.10      363.32      7.88 o
   0  12   8       31.08       27.10      3.11 o
   1  12   8        5.35        4.82      2.33 o
   2  12   8      138.23      145.04      3.63 o
   3  12   8       34.42       37.84      3.30 o
   4  12   8        6.54       -2.30      5.29 o
   5  12   8      176.39      189.49      6.05 o
   6  12   8       76.87       73.53      5.02 o
   7  12   8       17.39       13.45      4.16 o
   8  12   8        8.01        2.60      6.10 o
 -13  13   8      198.98      213.05      7.33 o
 -12  13   8       12.85       11.45      4.34 o
 -11  13   8       85.03       85.48      5.31 o
 -10  13   8      140.63      150.36      5.71 o
  -9  13   8       19.31       16.94      3.89 o
  -8  13   8       59.47       51.55      4.48 o
  -7  13   8      104.10      108.68      4.82 o
  -6  13   8       51.12       56.04      4.00 o
  -5  13   8       25.17       21.88      3.79 o
  -4  13   8        8.97        7.02      3.42 o
  -3  13   8        8.33       11.51      3.44 o
  -2  13   8        7.71        9.33      2.98 o
  -1  13   8       47.64       49.27      4.74 o
   0  13   8        4.60        8.55      5.26 o
   1  13   8        5.89        8.56      2.69 o
   2  13   8       16.28       16.53      2.67 o
   3  13   8       18.75       14.84      2.72 o
   4  13   8      118.01      122.41      5.58 o
   5  13   8        0.01        4.92      5.19 o
   6  13   8       79.23       80.57      5.26 o
   7  13   8       10.74       13.06      4.19 o
 -12  14   8       17.95        4.10      6.62 o
 -11  14   8        0.42        2.66      5.53 o
 -10  14   8      106.99      107.19      5.50 o
  -9  14   8        0.50        8.48      3.64 o
  -8  14   8      309.17      320.49      7.03 o
  -7  14   8       33.40       36.02      4.29 o
  -6  14   8      462.27      451.43      7.94 o
  -5  14   8       56.21       57.02      4.23 o
  -4  14   8       40.85       50.65      4.26 o
  -3  14   8      428.20      432.51      5.92 o
  -2  14   8      108.97      105.78      3.50 o
  -1  14   8      702.39      691.87      6.49 o
   0  14   8       55.90       63.55      3.03 o
   1  14   8      119.38      114.57      4.03 o
   2  14   8      175.59      177.90      7.46 o
   3  14   8        0.48        5.33      3.07 o
   4  14   8      285.25      272.87      6.99 o
   5  14   8        9.42       14.50      4.11 o
   6  14   8      351.10      344.55      8.00 o
   7  14   8        3.35       -6.47      6.47 o
 -12  15   8        0.04        8.30      4.28 o
 -11  15   8       15.97       20.61      4.35 o
 -10  15   8       53.69       52.99      5.03 o
  -9  15   8        6.96        5.70      5.73 o
  -8  15   8        1.36        4.79      5.65 o
  -7  15   8       19.98       23.89      4.18 o
  -6  15   8        0.04        5.05      5.47 o
  -5  15   8       41.85       44.43      4.05 o
  -4  15   8        1.48       -1.95      5.28 o
  -3  15   8        1.96        2.85      4.99 o
  -2  15   8      353.90      347.40      9.19 o
  -1  15   8       71.70       70.03      3.22 o
   0  15   8       92.64       83.36      6.86 o
   1  15   8       18.25       15.81      2.83 o
   2  15   8       33.91       28.95      2.86 o
   3  15   8       15.62       20.23      4.56 o
   4  15   8        0.01       -3.41      5.95 o
   5  15   8        6.73        8.38      4.18 o
   6  15   8       42.42       53.75      4.81 o
 -11  16   8       21.50       22.30      4.60 o
 -10  16   8      227.77      237.71      7.02 o
  -9  16   8       24.34       21.96      4.58 o
  -8  16   8       35.12       35.42      4.38 o
  -7  16   8      381.68      374.44      7.95 o
  -6  16   8      705.49      725.59     10.01 o
  -5  16   8        0.04       -5.57      5.57 o
  -4  16   8      186.31      200.11      5.92 o
  -3  16   8     1498.72     1496.52     21.22 o
  -2  16   8       47.55       48.75      3.26 o
  -1  16   8      200.17      194.95      4.18 o
   0  16   8      388.70      387.39      5.40 o
   1  16   8      494.41      494.70     13.98 o
   2  16   8        2.19        3.65      4.43 o
   3  16   8       42.09       44.34      3.15 o
   4  16   8      794.76      777.85     10.93 o
   5  16   8       90.40       97.51      5.35 o
   6  16   8       42.73       44.63      4.70 o
 -10  17   8       29.85       29.31      4.66 o
  -9  17   8       17.54       16.91      4.45 o
  -8  17   8       40.56       44.69      4.59 o
  -7  17   8      143.58      140.29      5.94 o
  -6  17   8       10.85        8.10      4.18 o
  -5  17   8        1.01       -5.20      5.44 o
  -4  17   8       38.69       36.00      4.42 o
  -3  17   8        1.01        4.36      3.12 o
  -2  17   8       17.73       20.56      4.36 o
  -1  17   8       32.28       31.05      2.94 o
   0  17   8       45.34       49.78      3.14 o
   1  17   8        0.24        0.73      3.11 o
   2  17   8        1.68        7.24      2.56 o
   3  17   8        5.40        1.16      4.05 o
   4  17   8        1.87        2.44      5.84 o
   5  17   8       20.75       25.82      4.69 o
 -10  18   8        0.58        2.89      5.89 o
  -9  18   8       95.40       98.41      5.80 o
  -8  18   8      111.56      121.59      5.84 o
  -7  18   8        3.63        4.00      5.55 o
  -6  18   8       11.06        3.65      6.08 o
  -5  18   8       65.30       57.19      4.82 o
  -4  18   8       36.60       39.34      4.32 o
  -3  18   8       19.80       26.77      2.86 o
  -2  18   8       12.48       10.40      2.76 o
  -1  18   8      112.80      114.31      3.81 o
   0  18   8        0.18        3.77      4.80 o
   1  18   8       10.50       11.05      2.76 o
   2  18   8       93.62       93.78      3.79 o
   3  18   8        4.49        4.01      4.06 o
   4  18   8       84.91       97.60      5.47 o
   5  18   8        0.98        2.13      5.77 o
  -9  19   8        0.80        3.67      6.03 o
  -8  19   8        1.05       -5.84      5.84 o
  -7  19   8       53.87       53.81      4.85 o
  -6  19   8        4.95        8.20      4.19 o
  -5  19   8        1.63        1.65      5.55 o
  -4  19   8       48.75       55.35      4.51 o
  -3  19   8        8.62       12.47      2.77 o
  -2  19   8       25.55       23.18      3.91 o
  -1  19   8      165.28      166.78      4.28 o
   0  19   8        2.44        1.53      3.27 o
   1  19   8        3.19        2.51      3.11 o
   2  19   8       36.72       33.06      3.28 o
   3  19   8        1.10       -0.56      3.38 o
   4  19   8        0.92        8.52      3.88 o
  -8  20   8        0.06        1.05      5.62 o
  -7  20   8       48.47       42.78      4.91 o
  -6  20   8       78.42       85.71      5.36 o
  -5  20   8       50.33       43.54      4.68 o
  -4  20   8       40.37       39.01      4.52 o
  -3  20   8      234.76      236.52      5.95 o
  -2  20   8       39.86       38.77      3.30 o
  -1  20   8        3.86        8.48      6.09 o
   0  20   8      109.86      107.96      8.05 o
   1  20   8      180.30      177.44      6.29 o
   2  20   8       63.93       68.21      5.87 o
   3  20   8      103.53      104.50      4.26 o
  -6  21   8        0.15        1.55      5.73 o
  -5  21   8       72.71       71.34      5.33 o
  -4  21   8        8.79       12.95      4.27 o
  -3  21   8        0.49        1.34      6.94 o
  -2  21   8       15.57       20.15      3.24 o
  -1  21   8        0.00       -3.04      4.29 o
   0  21   8       35.91       32.84      3.45 o
   1  21   8       21.91       27.99      3.24 o
  -4  22   8       77.19       76.33      5.49 o
  -3  22   8        2.11       -2.81      4.22 o
  -2  22   8       30.17       26.66      3.38 o
  -1  22   8      266.58      258.53      5.41 o
 -14   1   9      450.39      456.94      6.51 o
 -13   1   9       26.85       25.60      3.08 o
 -12   1   9      111.29      117.03      3.69 o
 -11   1   9      214.26      214.69      5.19 o
 -10   1   9      213.28      209.97      4.18 o
  -9   1   9      159.04      150.00      3.57 o
  -8   1   9        4.51        0.89      2.77 o
  -7   1   9     1155.13     1170.37     16.55 o
  -6   1   9       93.96       94.23      2.88 o
  -5   1   9      116.10      124.88      2.99 o
  -4   1   9      428.01      433.23      4.67 o
  -3   1   9      117.75      120.24      2.67 o
  -2   1   9      288.94      290.44      2.81 o
  -1   1   9       38.41       42.66      1.67 o
   0   1   9      403.48      397.64      3.26 o
   1   1   9      262.26      243.21      4.19 o
   2   1   9       41.47       41.06      1.77 o
   3   1   9       40.22       41.85      1.88 o
   4   1   9      305.75      284.87      5.17 o
   5   1   9        0.01       -3.06      3.44 o
   6   1   9       23.86       24.48      2.68 o
   7   1   9      160.56      157.55      4.19 o
   8   1   9       84.64       84.57      5.76 o
   9   1   9       28.79       28.31      3.33 o
 -14   2   9        8.36        2.54      4.77 o
 -13   2   9        1.88        6.53      3.11 o
 -12   2   9       18.32       19.05      2.82 o
 -11   2   9      212.50      192.30      4.20 o
 -10   2   9       67.46       65.35      6.43 o
  -9   2   9       48.29       40.79      3.07 o
  -8   2   9        5.80        2.29      3.48 o
  -7   2   9       39.33       37.05      2.64 o
  -6   2   9       94.79       94.18      2.89 o
  -5   2   9        1.29        0.70      2.30 o
  -4   2   9       39.12       41.41      2.33 o
  -3   2   9      853.01      824.32      5.84 o
  -2   2   9       40.84       39.65      1.68 o
  -1   2   9      113.47      107.02      2.08 o
   0   2   9      549.64      550.76      4.07 o
   1   2   9        0.31        0.58      2.06 o
   2   2   9       61.50       60.18      1.92 o
   3   2   9      252.13      241.98      2.95 o
   4   2   9      218.76      203.66      4.01 o
   5   2   9        2.08        5.75      5.32 o
   6   2   9      107.22       96.10      3.61 o
   7   2   9       79.08       79.45      3.53 o
   8   2   9      117.43      127.33      4.13 o
   9   2   9       67.71       72.92      3.73 o
 -14   3   9        0.37       -6.08      6.08 o
 -13   3   9       57.21       57.36      4.77 o
 -12   3   9      102.11      101.38      5.18 o
 -11   3   9        4.05        8.00      3.76 o
 -10   3   9        0.00       -0.40      4.85 o
  -9   3   9      280.64      272.63      6.30 o
  -8   3   9       59.03       69.31      3.94 o
  -7   3   9       57.48       56.02      3.78 o
  -6   3   9       53.99       55.43      3.63 o
  -5   3   9      129.81      126.64      4.39 o
  -4   3   9       38.40       43.79      3.42 o
  -3   3   9        3.24        2.19      2.98 o
  -2   3   9        0.53        0.70      3.65 o
  -1   3   9       11.01       11.30      5.22 o
   0   3   9      313.98      286.27      4.15 o
   1   3   9        8.07        8.33      2.25 o
   2   3   9        6.77       11.11      2.47 o
   3   3   9      546.88      533.85      5.58 o
   4   3   9       14.30       13.16      3.51 o
   5   3   9        5.33        1.65      5.13 o
   6   3   9      235.75      232.46      6.60 o
   7   3   9       21.03       18.42      4.27 o
   8   3   9        3.23        6.24      4.23 o
 -14   4   9        0.40       -6.78      6.78 o
 -13   4   9        1.24        6.42      3.96 o
 -12   4   9       31.67       31.56      4.38 o
 -11   4   9        0.95       -0.42      5.20 o
 -10   4   9       13.97       14.13      3.83 o
  -9   4   9      403.42      394.78      7.36 o
  -8   4   9       69.20       79.52      4.10 o
  -7   4   9       14.38       18.68      3.66 o
  -6   4   9       88.67       98.68      4.21 o
  -5   4   9      207.81      216.66      5.29 o
  -4   4   9       85.51       86.10      4.00 o
  -3   4   9       70.86       68.29      2.69 o
  -2   4   9      745.75      746.91      5.99 o
  -1   4   9      337.07      324.02      5.16 o
   0   4   9      143.27      147.99      3.38 o
   1   4   9        0.03        0.29      3.00 o
   2   4   9      115.62      118.37      3.25 o
   3   4   9       33.61       29.72      2.75 o
   4   4   9      399.10      380.54      7.20 o
   5   4   9        9.30        2.29      5.48 o
   6   4   9      327.85      339.53      7.64 o
   7   4   9       64.50       67.58      4.99 o
   8   4   9       21.84       19.38      4.42 o
 -14   5   9      178.65      173.47      6.69 o
 -13   5   9       18.23       16.10      4.50 o
 -12   5   9        2.65        5.58      4.06 o
 -11   5   9      185.38      196.61      5.94 o
 -10   5   9      136.77      138.65      5.18 o
  -9   5   9        2.34        0.38      5.19 o
  -8   5   9      182.95      185.39      5.63 o
  -7   5   9      726.28      734.40      8.98 o
  -6   5   9      619.65      634.77      8.24 o
  -5   5   9        0.65        0.49      4.38 o
  -4   5   9      267.83      275.76      5.69 o
  -3   5   9      670.50      647.20     14.30 o
  -2   5   9       10.65       11.48      2.25 o
  -1   5   9        8.37       11.33      2.16 o
   0   5   9      869.70      858.34      6.50 o
   1   5   9      212.32      210.54      5.02 o
   2   5   9       34.48       33.42      2.49 o
   3   5   9      283.23      286.74      4.41 o
   4   5   9       45.09       42.80      4.18 o
   5   5   9       69.39       59.65      4.61 o
   6   5   9       31.25       32.08      4.57 o
   7   5   9       49.18       37.03      4.54 o
   8   5   9        0.32        3.43      4.03 o
 -14   6   9       99.16       95.24      6.00 o
 -13   6   9        0.59        0.00      6.02 o
 -12   6   9        0.05        0.23      6.15 o
 -11   6   9       17.94       22.35      4.02 o
 -10   6   9        0.47       -5.55      5.55 o
  -9   6   9       85.83       95.50      4.76 o
  -8   6   9        0.65       -4.23      5.08 o
  -7   6   9      342.66      361.55      6.83 o
  -6   6   9        5.61        5.28      3.42 o
  -5   6   9        3.19       -1.83      4.59 o
  -4   6   9      160.47      164.86      5.00 o
  -3   6   9        9.69       13.92      2.29 o
  -2   6   9      235.26      237.62      4.20 o
  -1   6   9       16.22       17.62      2.54 o
   0   6   9        0.18        4.19      5.88 o
   1   6   9        0.09       -0.32      3.15 o
   2   6   9       49.99       52.13      2.73 o
   3   6   9        5.56        8.27      4.39 o
   4   6   9      107.46      116.14      5.01 o
   5   6   9      113.11      112.53      5.23 o
   6   6   9      180.30      179.30      6.19 o
   7   6   9       15.29       15.02      4.05 o
   8   6   9       26.70       24.40      4.74 o
 -14   7   9      137.57      133.99      6.29 o
 -13   7   9       21.60       18.75      4.69 o
 -12   7   9      751.53      735.03     10.75 o
 -11   7   9        8.33        4.37      5.79 o
 -10   7   9        0.01        3.92      5.08 o
  -9   7   9      749.05      742.76      9.70 o
  -8   7   9      351.52      365.50      7.04 o
  -7   7   9      203.33      205.69      5.75 o
  -6   7   9       34.03       33.21      3.92 o
  -5   7   9      786.81      828.08      9.33 o
  -4   7   9        2.44        3.88      4.25 o
  -3   7   9       90.05       93.25      5.60 o
  -2   7   9      808.24      779.45     12.35 o
  -1   7   9      193.85      194.37      3.62 o
   0   7   9       41.37       48.37      3.86 o
   1   7   9       47.96       49.10      2.88 o
   2   7   9      296.26      302.95      4.89 o
   3   7   9       41.07       39.45      2.74 o
   4   7   9        2.75        2.68      5.21 o
   5   7   9       89.52       93.17      4.98 o
   6   7   9      134.10      135.85      5.57 o
   7   7   9        0.22        0.73      5.36 o
   8   7   9        4.79        3.38      5.95 o
 -13   8   9       30.66       36.46      4.85 o
 -12   8   9        0.82       -2.38      6.86 o
 -11   8   9       95.28       88.81      5.19 o
 -10   8   9        4.12       10.41      3.75 o
  -9   8   9        1.99        2.01      6.03 o
  -8   8   9      124.51      127.69      5.25 o
  -7   8   9       70.37       70.82      4.39 o
  -6   8   9        5.90        8.81      3.51 o
  -5   8   9        5.13        0.17      5.06 o
  -4   8   9       79.39       87.66      4.16 o
  -3   8   9        7.64        5.42      3.25 o
  -2   8   9        8.03        6.30      2.81 o
  -1   8   9       68.38       74.91      4.36 o
   0   8   9       11.24       11.45      2.28 o
   1   8   9       54.78       53.71      3.33 o
   2   8   9        0.02        0.38      3.51 o
   3   8   9       12.72       12.29      5.59 o
   4   8   9       69.18       65.23      4.37 o
   5   8   9        8.77       10.64      3.93 o
   6   8   9       44.90       42.87      4.62 o
   7   8   9       18.28       17.34      4.35 o
   8   8   9        1.71       -1.58      6.13 o
 -13   9   9       13.47       16.32      4.54 o
 -12   9   9      273.53      276.26      7.66 o
 -11   9   9        8.85       12.13      4.29 o
 -10   9   9       24.89       27.28      4.05 o
  -9   9   9      640.84      645.64      9.59 o
  -8   9   9      314.73      332.97      7.03 o
  -7   9   9        3.51        1.13      5.12 o
  -6   9   9      253.74      260.30      6.00 o
  -5   9   9     1022.84     1049.95     10.64 o
  -4   9   9       35.69       39.42      3.70 o
  -3   9   9       18.97       21.63      6.10 o
  -2   9   9      644.42      664.67      6.09 o
  -1   9   9      477.56      488.94     23.04 o
   0   9   9        1.26        2.15      3.27 o
   1   9   9      252.70      255.29      4.32 o
   2   9   9      602.03      605.18      6.20 o
   3   9   9       41.21       45.86      2.96 o
   4   9   9        0.00       -5.99      5.99 o
   5   9   9       23.96       24.40      4.29 o
   6   9   9       31.57       24.46      4.79 o
   7   9   9        4.83        5.80      5.85 o
 -13  10   9       65.26       62.63      5.44 o
 -12  10   9        8.12        1.61      4.44 o
 -11  10   9        5.58        3.24      5.63 o
 -10  10   9       46.69       54.53      4.53 o
  -9  10   9        0.42        2.95      5.20 o
  -8  10   9        4.43       -3.22      5.49 o
  -7  10   9      147.56      146.19      5.35 o
  -6  10   9      293.48      286.77      6.40 o
  -5  10   9       36.79       28.83      3.82 o
  -4  10   9        4.41        3.66      4.79 o
  -3  10   9       71.09       69.72      2.95 o
  -2  10   9        0.07       -3.09      6.07 o
  -1  10   9      522.68      495.40     12.69 o
   0  10   9       11.82       15.12      2.73 o
   1  10   9      160.70      156.21      4.60 o
   2  10   9      330.59      349.46     10.12 o
   3  10   9        5.82        2.41      3.94 o
   4  10   9      412.18      398.93      7.92 o
   5  10   9      280.67      283.97      7.23 o
   6  10   9      441.42      428.93      8.76 o
   7  10   9       71.87       80.68      5.26 o
 -13  11   9       52.71       59.42      4.92 o
 -12  11   9       18.28       15.79      4.49 o
 -11  11   9       95.74       88.63      5.43 o
 -10  11   9      168.26      159.59      6.00 o
  -9  11   9       73.70       64.97      4.71 o
  -8  11   9      126.03      126.72      5.34 o
  -7  11   9      460.19      465.10      8.08 o
  -6  11   9      132.89      133.49      5.21 o
  -5  11   9      213.47      218.72      5.90 o
  -4  11   9       99.52      105.11      4.75 o
  -3  11   9      348.77      345.41     11.34 o
  -2  11   9      377.80      384.38      7.69 o
  -1  11   9       18.76       18.63      2.71 o
   0  11   9      145.11      146.32      3.68 o
   1  11   9      251.13      243.65      5.44 o
   2  11   9       28.60       31.64      2.97 o
   3  11   9       75.94       80.18      3.54 o
   4  11   9       14.41       11.85      4.43 o
   5  11   9       53.49       53.30      5.14 o
   6  11   9       69.71       72.49      5.37 o
   7  11   9        1.47        2.63      6.08 o
 -12  12   9        3.01       -3.59      6.28 o
 -11  12   9        4.26        3.90      5.96 o
 -10  12   9       51.72       49.07      4.56 o
  -9  12   9       52.91       57.56      4.74 o
  -8  12   9        3.78       -1.06      5.85 o
  -7  12   9       38.08       41.27      4.17 o
  -6  12   9        4.37       -3.39      5.22 o
  -5  12   9        6.00       -5.68      5.68 o
  -4  12   9        2.27        4.39      3.42 o
  -3  12   9       65.15       63.62      3.14 o
  -2  12   9      132.47      128.32      6.39 o
  -1  12   9      503.98      482.21     11.38 o
   0  12   9      177.65      181.87      4.10 o
   1  12   9      160.79      153.19      4.21 o
   2  12   9      543.05      550.36      6.30 o
   3  12   9       20.49       18.38      3.31 o
   4  12   9      402.87      377.73      8.11 o
   5  12   9      190.14      191.15      6.60 o
   6  12   9      117.93      107.97      5.87 o
 -12  13   9       87.31       87.08      5.66 o
 -11  13   9       10.21        6.00      4.34 o
 -10  13   9        0.02       -0.95      5.54 o
  -9  13   9      152.18      145.38      5.94 o
  -8  13   9       64.87       72.48      4.77 o
  -7  13   9       60.04       53.72      4.57 o
  -6  13   9      136.52      136.68      5.31 o
  -5  13   9      452.46      492.09      8.22 o
  -4  13   9        0.13        1.82      5.10 o
  -3  13   9        0.09       -0.98      3.77 o
  -2  13   9      502.46      512.56      8.59 o
  -1  13   9      100.54       98.25      9.15 o
   0  13   9        3.17        2.48      3.61 o
   1  13   9      226.49      223.49      8.65 o
   2  13   9      306.78      292.70     10.03 o
   3  13   9       16.04       17.12      2.96 o
   4  13   9        9.76       13.94      4.49 o
   5  13   9      134.86      142.75      5.95 o
   6  13   9       16.83       20.95      4.46 o
 -11  14   9        0.36        5.66      4.31 o
 -10  14   9       21.53       20.21      4.74 o
  -9  14   9       91.53       95.40      5.28 o
  -8  14   9       12.91        9.51      4.23 o
  -7  14   9        0.36        4.49      4.25 o
  -6  14   9       56.93       52.06      4.66 o
  -5  14   9       28.61       30.48      4.11 o
  -4  14   9       60.98       67.65      4.95 o
  -3  14   9        0.01        1.97      3.13 o
  -2  14   9        2.40        4.91      7.20 o
  -1  14   9        3.07        4.48      2.64 o
   0  14   9       62.50       61.15      3.37 o
   1  14   9       37.01       40.01      3.05 o
   2  14   9        3.20        2.06      3.20 o
   3  14   9      104.96      107.40      7.66 o
   4  14   9      183.08      175.35      6.57 o
   5  14   9        3.71        3.56      4.32 o
 -11  15   9       50.95       52.51      5.29 o
 -10  15   9      370.78      379.65      8.50 o
  -9  15   9       27.85       28.18      4.69 o
  -8  15   9       57.70       61.43      4.87 o
  -7  15   9      942.01      962.27     11.91 o
  -6  15   9      147.34      146.40      5.99 o
  -5  15   9        0.03        2.62      5.29 o
  -4  15   9      380.82      381.42      7.71 o
  -3  15   9      505.38      498.82      8.59 o
  -2  15   9       40.93       43.12      4.73 o
  -1  15   9       35.54       34.73      6.38 o
   0  15   9      720.98      751.40     11.72 o
   1  15   9      220.30      212.73      4.59 o
   2  15   9        0.13       -2.07      3.82 o
   3  15   9      233.26      228.34      4.81 o
   4  15   9      168.04      158.68      6.14 o
   5  15   9        0.00        1.31      5.33 o
 -10  16   9       10.70        4.56      4.61 o
  -9  16   9        1.30       -6.37      6.37 o
  -8  16   9       13.94       23.37      4.30 o
  -7  16   9        7.55       12.09      4.34 o
  -6  16   9       45.13       57.05      4.64 o
  -5  16   9       44.45       42.65      4.55 o
  -4  16   9       60.92       62.30      4.67 o
  -3  16   9       32.74       37.72      5.52 o
  -2  16   9       18.90       16.26      2.92 o
  -1  16   9       45.71       33.61      3.16 o
   0  16   9       86.19       92.93      3.78 o
   1  16   9        8.99        2.76      6.28 o
   2  16   9        0.56        2.80      3.09 o
   3  16   9        0.54       -0.05      4.28 o
   4  16   9        0.08        2.06      5.89 o
  -9  17   9       28.81       29.92      4.76 o
  -8  17   9       39.32       41.07      4.81 o
  -7  17   9      187.11      197.98      6.71 o
  -6  17   9       33.38       38.05      4.76 o
  -5  17   9       33.61       33.95      4.66 o
  -4  17   9        4.67       10.36      3.76 o
  -3  17   9       79.11       84.83      3.55 o
  -2  17   9       25.64       28.77      3.98 o
  -1  17   9       26.55       25.57      3.02 o
   0  17   9      207.69      207.51      4.68 o
   1  17   9       86.13       80.93      5.74 o
   2  17   9        1.77       12.71     11.24 o
   3  17   9       54.83       57.43      3.52 o
  -8  18   9       89.74       90.15      5.84 o
  -7  18   9       24.64        2.27      6.97 o
  -6  18   9       28.12       24.42      4.69 o
  -5  18   9       48.74       39.18      5.13 o
  -4  18   9        4.60        1.44      6.04 o
  -3  18   9       54.78       66.48      3.38 o
  -2  18   9       13.95       16.92      3.06 o
  -1  18   9        2.06        9.64      2.82 o
   0  18   9       76.99       89.14      3.84 o
   1  18   9       32.49       38.16      4.27 o
   2  18   9        1.14        4.12      3.19 o
  -7  19   9       25.17       25.34      4.69 o
  -6  19   9        1.69        9.30      4.16 o
  -5  19   9      134.03      134.98      6.17 o
  -4  19   9       77.46       71.20      5.33 o
  -3  19   9        9.59        7.58      6.60 o
  -2  19   9      144.21      149.82      4.94 o
  -1  19   9      228.08      212.15      4.98 o
   0  19   9      108.93      105.14      4.12 o
   1  19   9       86.90       93.02      3.95 o
  -5  20   9       12.55        6.33      6.56 o
  -4  20   9       61.74       56.32      5.14 o
  -3  20   9        8.36        5.88      4.53 o
  -2  20   9       70.28       70.40      8.76 o
  -1  20   9       66.15       63.71      3.78 o
 -14   0  10       68.49       69.60      5.77 o
 -13   0  10        6.81        5.75      6.15 o
 -12   0  10       28.22       27.24      4.42 o
 -11   0  10      478.15      447.75      8.37 o
 -10   0  10      242.09      226.89      6.32 o
  -9   0  10       12.33        3.42      5.45 o
  -8   0  10       92.18      102.51      4.54 o
  -7   0  10      165.64      155.17      5.24 o
  -6   0  10        0.33       -4.90      4.90 o
  -5   0  10        0.28        0.54      4.31 o
  -4   0  10       54.50       46.42      3.90 o
  -3   0  10      431.36      391.21      4.87 o
  -2   0  10      111.42      107.90      4.08 o
  -1   0  10       39.72       35.23      2.74 o
   0   0  10       20.94       17.12      3.72 o
   1   0  10       14.79       16.66      2.41 o
   2   0  10       24.90       24.57      2.60 o
   3   0  10        0.67       -0.15      2.90 o
   4   0  10       15.62       12.35      4.11 o
   5   0  10      310.56      288.91      7.27 o
   6   0  10       93.24       96.45      5.24 o
   7   0  10       10.87        7.07      4.44 o
 -14   1  10        5.34       -3.31      4.87 o
 -13   1  10        0.26       -3.26      4.21 o
 -12   1  10        5.64        2.10      4.11 o
 -11   1  10        0.01       -4.10      4.10 o
 -10   1  10        1.73       -1.28      4.06 o
  -9   1  10       22.10       14.97      2.92 o
  -8   1  10       11.81       15.08      2.96 o
  -7   1  10      467.74      466.20     10.31 o
  -6   1  10        7.51        5.28      3.31 o
  -5   1  10        2.19       -0.01      3.22 o
  -4   1  10      404.38      384.08      4.84 o
  -3   1  10       50.37       48.22      2.09 o
  -2   1  10       34.30       33.52      1.80 o
  -1   1  10       88.71       92.55      2.16 o
   0   1  10      217.80      225.68      2.85 o
   1   1  10       44.84       36.15      1.90 o
   2   1  10       16.88       17.42      1.77 o
   3   1  10      179.90      176.23      4.64 o
   4   1  10      138.69      131.80      4.14 o
   5   1  10       43.05       42.39      3.21 o
   6   1  10       71.64       69.68      4.85 o
   7   1  10       98.74      107.94      7.41 o
 -13   2  10       28.64       25.42      3.23 o
 -12   2  10       27.22       30.90      3.16 o
 -11   2  10       14.06       14.45      3.00 o
 -10   2  10        4.18        5.65      3.22 o
  -9   2  10       26.86       28.94      2.91 o
  -8   2  10       57.67       56.45      3.20 o
  -7   2  10        3.59        3.59      4.10 o
  -6   2  10       17.85       18.60      3.42 o
  -5   2  10       27.65       29.01      5.12 o
  -4   2  10        0.90       -0.59      3.46 o
  -3   2  10        3.50        3.39      1.92 o
  -2   2  10       85.91       84.92      3.36 o
  -1   2  10        0.00       -2.20      2.32 o
   0   2  10        8.90       12.18      1.76 o
   1   2  10        7.11       11.58      3.03 o
   2   2  10        8.25        8.52      1.73 o
   3   2  10        8.02        5.22      2.01 o
   4   2  10        2.56        4.70      2.54 o
   5   2  10       22.12       24.46      3.11 o
   6   2  10        8.65        4.63      4.26 o
   7   2  10       21.72       25.32      4.89 o
 -13   3  10       20.26       18.42      4.81 o
 -12   3  10       58.10       54.53      5.19 o
 -11   3  10       81.53       80.91      5.06 o
 -10   3  10       71.13       75.98      5.03 o
  -9   3  10      418.66      409.30      7.70 o
  -8   3  10      119.99      119.19      5.45 o
  -7   3  10     1469.91     1452.23     14.13 o
  -6   3  10       73.96       79.05      4.46 o
  -5   3  10       38.23       45.09      4.12 o
  -4   3  10     1201.34     1143.63     11.07 o
  -3   3  10        3.86        4.85      2.48 o
  -2   3  10      281.65      276.84      4.29 o
  -1   3  10      162.11      169.77      3.72 o
   0   3  10      644.44      648.54      6.16 o
   1   3  10        2.13        2.58      3.35 o
   2   3  10       18.90       15.97      2.65 o
   3   3  10      506.17      500.97     16.93 o
   4   3  10      181.11      171.07      5.89 o
   5   3  10       59.28       55.41      4.89 o
   6   3  10       15.67       22.61      4.29 o
   7   3  10      201.74      210.48      7.12 o
 -13   4  10       41.76       44.61      5.05 o
 -12   4  10      151.96      150.16      6.29 o
 -11   4  10       91.32       96.34      5.48 o
 -10   4  10      254.90      237.03      6.84 o
  -9   4  10      118.74      119.79      5.64 o
  -8   4  10       21.03       21.49      4.36 o
  -7   4  10      118.23      129.84      5.40 o
  -6   4  10       92.78       99.06      4.96 o
  -5   4  10        0.02        0.19      4.86 o
  -4   4  10      391.75      369.01      6.91 o
  -3   4  10      373.59      371.16     11.10 o
  -2   4  10        0.66        0.91      3.58 o
  -1   4  10      240.69      236.70      4.11 o
   0   4  10       88.19       83.18      3.20 o
   1   4  10       83.06       79.64     10.36 o
   2   4  10       88.84       88.56      3.37 o
   3   4  10       50.36       44.26      3.09 o
   4   4  10        0.12        0.22      5.40 o
   5   4  10      128.17      122.10      5.79 o
   6   4  10       18.31       10.96      4.40 o
   7   4  10        5.46       13.06      4.14 o
 -13   5  10       54.55       58.22      5.21 o
 -12   5  10      208.18      226.83      7.07 o
 -11   5  10      253.91      250.93      6.94 o
 -10   5  10        2.60        1.53      5.86 o
  -9   5  10      832.10      836.81     10.64 o
  -8   5  10       37.01       29.57      4.27 o
  -7   5  10      340.20      346.92      7.08 o
  -6   5  10      614.53      634.37      8.97 o
  -5   5  10      171.06      183.95      5.51 o
  -4   5  10      161.00      156.83      5.04 o
  -3   5  10      132.09      129.46      3.54 o
  -2   5  10      954.06      967.37     23.31 o
  -1   5  10       17.28       17.93      2.55 o
   0   5  10      110.99      116.59      9.20 o
   1   5  10      226.94      227.13      4.21 o
   2   5  10      390.03      389.76     10.57 o
   3   5  10       71.04       72.08      3.28 o
   4   5  10        6.59        9.74      3.84 o
   5   5  10      687.02      685.06     10.32 o
   6   5  10      107.94       98.45      5.43 o
   7   5  10       13.52       15.94      4.33 o
 -13   6  10       15.79       28.13      4.77 o
 -12   6  10       75.95       75.22      5.74 o
 -11   6  10        5.35        3.49      6.10 o
 -10   6  10        6.71       16.14      4.01 o
  -9   6  10       33.55       39.34      4.60 o
  -8   6  10        5.07       -2.24      5.75 o
  -7   6  10        4.94        6.67      3.72 o
  -6   6  10       76.87       73.23      4.55 o
  -5   6  10        0.26        4.23      3.43 o
  -4   6  10       47.38       49.69      3.97 o
  -3   6  10       15.72       17.77      2.50 o
  -2   6  10        0.44        1.47      2.94 o
  -1   6  10       88.20       84.28      3.15 o
   0   6  10       28.82       29.55      2.63 o
   1   6  10       84.87       76.93      3.12 o
   2   6  10        4.20        5.03      3.10 o
   3   6  10        0.19       -1.42      3.61 o
   4   6  10       39.48       44.41      4.31 o
   5   6  10       45.14       38.23      4.94 o
   6   6  10        8.14        3.52      5.89 o
 -13   7  10       29.50       34.83      4.89 o
 -12   7  10       30.20       41.96      4.97 o
 -11   7  10       13.96       19.34      4.21 o
 -10   7  10       37.28       45.46      4.43 o
  -9   7  10      228.41      250.50      6.78 o
  -8   7  10        0.11       -1.24      5.50 o
  -7   7  10        5.63        4.99      3.52 o
  -6   7  10      193.20      195.90      5.67 o
  -5   7  10       95.65       99.36      4.67 o
  -4   7  10       15.17       20.12      3.67 o
  -3   7  10       73.22       75.16      3.08 o
  -2   7  10      331.62      354.36      8.38 o
  -1   7  10       35.24       34.32      2.78 o
   0   7  10       11.54       14.87      2.41 o
   1   7  10       53.11       60.55      3.07 o
   2   7  10       19.08       23.02      2.69 o
   3   7  10       12.90        5.55      3.13 o
   4   7  10        7.96        2.32      5.50 o
   5   7  10       65.35       60.68      5.06 o
   6   7  10       23.12       21.78      4.36 o
 -12   8  10      213.37      230.04      7.16 o
 -11   8  10       24.16       25.66      4.60 o
 -10   8  10       14.66       17.82      4.12 o
  -9   8  10      356.21      355.28      7.78 o
  -8   8  10       55.68       56.03      4.46 o
  -7   8  10        8.21       14.46      3.63 o
  -6   8  10      232.21      227.53      6.08 o
  -5   8  10      434.15      443.53      7.71 o
  -4   8  10      142.33      141.10      5.32 o
  -3   8  10      213.58      219.57      5.23 o
  -2   8  10      173.07      179.42      9.30 o
  -1   8  10       57.52       55.72      3.05 o
   0   8  10       91.40       93.34      3.30 o
   1   8  10       25.94       27.48      2.75 o
   2   8  10        2.29        2.02      3.06 o
   3   8  10      143.51      137.47      3.99 o
   4   8  10      129.36      139.08      5.72 o
   5   8  10        0.46        4.89      6.00 o
   6   8  10        1.01       -2.85      6.08 o
 -12   9  10       36.92       32.32      5.10 o
 -11   9  10        0.21        1.95      5.90 o
 -10   9  10       39.09       34.24      4.55 o
  -9   9  10      131.68      137.36      5.74 o
  -8   9  10        0.01       -2.37      5.40 o
  -7   9  10        1.42       -0.62      5.09 o
  -6   9  10      141.83      150.12      5.37 o
  -5   9  10      212.05      226.74      6.28 o
  -4   9  10       60.09       66.09      4.50 o
  -3   9  10       11.25       10.20      2.59 o
  -2   9  10      324.07      323.73     14.70 o
  -1   9  10      270.71      263.61      6.94 o
   0   9  10      130.33      131.74      3.77 o
   1   9  10       57.50       60.55      3.18 o
   2   9  10      420.63      429.73      9.98 o
   3   9  10       16.83       13.04      3.45 o
   4   9  10       20.51       21.74      4.60 o
   5   9  10      263.22      264.30      7.39 o
   6   9  10       17.45       21.17      4.50 o
 -12  10  10        0.58       -2.64      6.13 o
 -11  10  10        0.00       -1.49      5.79 o
 -10  10  10       52.26       55.06      5.02 o
  -9  10  10       14.16       13.78      4.39 o
  -8  10  10       20.99       21.36      4.32 o
  -7  10  10      169.22      159.13      5.63 o
  -6  10  10       87.63       92.90      5.02 o
  -5  10  10       78.46       82.61      4.73 o
  -4  10  10       32.53       37.11      4.26 o
  -3  10  10       16.32       21.22      3.99 o
  -2  10  10        9.16        5.51      2.87 o
  -1  10  10       23.76       27.04      2.98 o
   0  10  10        7.54        6.80      3.12 o
   1  10  10       34.21       36.80      3.02 o
   2  10  10       10.52       11.14      3.35 o
   3  10  10       57.13       54.66      3.31 o
   4  10  10        0.41       -6.22      6.22 o
   5  10  10       30.17       28.83      4.85 o
 -11  11  10       34.89       28.17      4.71 o
 -10  11  10       15.16       16.79      4.24 o
  -9  11  10      177.28      177.82      6.45 o
  -8  11  10        0.75        4.29      5.34 o
  -7  11  10       94.23       96.85      5.14 o
  -6  11  10       25.79       28.09      4.22 o
  -5  11  10      216.27      211.92      6.21 o
  -4  11  10       21.98       26.37      4.16 o
  -3  11  10       10.85       13.94      5.70 o
  -2  11  10      765.36      759.44     31.22 o
  -1  11  10      113.62      105.33      3.74 o
   0  11  10      259.44      256.18      6.07 o
   1  11  10       97.38      102.02      3.64 o
   2  11  10      257.32      246.45      6.67 o
   3  11  10       99.34      100.06      3.87 o
   4  11  10        0.78       -1.25      6.08 o
   5  11  10      400.10      392.80      8.84 o
 -11  12  10        5.87        1.56      5.99 o
 -10  12  10       35.36       30.29      4.63 o
  -9  12  10      153.20      143.31      6.15 o
  -8  12  10        5.46        2.55      6.03 o
  -7  12  10       10.90       13.27      4.10 o
  -6  12  10      212.65      207.27      6.39 o
  -5  12  10       24.71       22.20      4.27 o
  -4  12  10       61.95       68.13      4.99 o
  -3  12  10      261.12      274.51     10.09 o
  -2  12  10       95.79       96.19      3.74 o
  -1  12  10       22.95       27.85      2.98 o
   0  12  10       35.06       45.48      7.49 o
   1  12  10       64.62       60.27      3.43 o
   2  12  10        1.17       -1.64      4.04 o
   3  12  10        0.56       -4.20      4.20 o
   4  12  10       47.99       51.60      4.76 o
 -10  13  10       11.68       21.87      4.46 o
  -9  13  10       43.59       38.04      4.98 o
  -8  13  10       27.79       24.30      4.56 o
  -7  13  10      348.19      375.24      8.11 o
  -6  13  10       54.18       51.06      4.91 o
  -5  13  10        0.06        4.22      5.47 o
  -4  13  10      458.26      489.58      8.78 o
  -3  13  10      149.46      152.25      6.67 o
  -2  13  10      142.15      142.38      4.15 o
  -1  13  10       82.12       86.69      3.59 o
   0  13  10      333.13      338.23      5.48 o
   1  13  10        0.29        3.38      6.82 o
   2  13  10       18.78       21.91      3.61 o
   3  13  10      258.73      262.01     12.91 o
   4  13  10      137.59      139.75      6.11 o
 -10  14  10        2.66        3.68      5.80 o
  -9  14  10        0.01        5.10      5.97 o
  -8  14  10       19.60       22.82      4.42 o
  -7  14  10      117.38      122.97      5.85 o
  -6  14  10        0.41       -1.16      5.66 o
  -5  14  10        0.60        0.69      3.86 o
  -4  14  10       82.20       81.92      5.14 o
  -3  14  10        0.14       -1.32      4.02 o
  -2  14  10       17.13       17.28      2.92 o
  -1  14  10      122.62      118.66      6.93 o
   0  14  10       47.13       46.38      3.46 o
   1  14  10        0.36        0.68      3.96 o
   2  14  10       11.41       16.35      3.04 o
   3  14  10        0.00        1.30      3.42 o
  -9  15  10       11.77       15.74      4.52 o
  -8  15  10       17.14       14.03      4.45 o
  -7  15  10        2.05        2.22      6.39 o
  -6  15  10        0.11       -3.59      5.67 o
  -5  15  10        0.08        0.72      5.53 o
  -4  15  10       34.35       43.37      4.40 o
  -3  15  10       20.83       24.12      4.56 o
  -2  15  10       14.77       14.36      7.26 o
  -1  15  10        3.93        7.07      3.22 o
   0  15  10       27.71       26.20      3.14 o
   1  15  10        0.51        1.67      3.93 o
   2  15  10       14.58       15.55      3.04 o
   3  15  10       25.08       30.25      4.00 o
  -8  16  10        0.21       -1.30      6.16 o
  -7  16  10       71.08       73.56      5.36 o
  -6  16  10       25.18       34.39      4.64 o
  -5  16  10       33.96       37.37      4.58 o
  -4  16  10       51.13       47.04      4.89 o
  -3  16  10       99.91       95.95      3.91 o
  -2  16  10        7.38       12.96      8.01 o
  -1  16  10       24.37       15.85      4.62 o
   0  16  10       26.98       26.51      3.23 o
   1  16  10        1.06        4.22      3.40 o
   2  16  10        0.46       -4.37      4.37 o
  -7  17  10      175.71      181.19      6.92 o
  -6  17  10        0.96       -6.60      6.60 o
  -5  17  10        0.41       -3.32      6.15 o
  -4  17  10      249.23      256.51      7.21 o
  -3  17  10        8.63        8.13      5.24 o
  -2  17  10       21.21       14.18      3.23 o
  -1  17  10       56.35       57.79      3.55 o
   0  17  10      114.78      121.72      5.30 o
  -5  18  10       67.01       60.25      5.36 o
  -4  18  10        0.29        1.56      6.11 o
  -3  18  10       49.10       46.52      6.30 o
  -2  18  10        0.07       -2.07      4.30 o
  -1  18  10       14.06       15.96      3.19 o
 -12   1  11       36.06       39.77      4.51 o
 -11   1  11       45.74       36.09      3.56 o
 -10   1  11       16.99       16.16      3.15 o
  -9   1  11      200.80      186.56      5.07 o
  -8   1  11       37.76       41.46      3.27 o
  -7   1  11       36.75       37.99      3.12 o
  -6   1  11      115.38      111.16      4.14 o
  -5   1  11        0.23       -0.61      3.58 o
  -4   1  11      294.91      279.92      4.73 o
  -3   1  11        6.72        6.85      1.83 o
  -2   1  11      180.00      173.91      2.87 o
  -1   1  11      154.58      155.42      2.85 o
   0   1  11      116.91      117.97      2.86 o
   1   1  11       87.92       93.82      2.50 o
   2   1  11        7.01        4.93      2.99 o
   3   1  11      327.59      321.79      4.74 o
   4   1  11        5.80        5.45      4.08 o
   5   1  11      199.67      197.71      4.83 o
 -12   2  11       32.14       22.54      3.41 o
 -11   2  11      419.58      396.77      6.34 o
 -10   2  11       33.42       36.50      3.24 o
  -9   2  11       13.34       12.02      2.91 o
  -8   2  11      492.22      492.42      6.63 o
  -7   2  11      494.19      493.35      6.05 o
  -6   2  11        0.77        1.24      3.58 o
  -5   2  11       55.27       50.17      3.05 o
  -4   2  11      577.40      572.32      9.04 o
  -3   2  11        3.09        4.24      1.98 o
  -2   2  11       37.96       30.49      2.08 o
  -1   2  11      604.89      581.08      8.98 o
   0   2  11      191.14      196.53      3.01 o
   1   2  11        7.91        6.15      2.38 o
   2   2  11       95.57       90.01      2.57 o
   3   2  11      123.06      120.07      2.81 o
   4   2  11        7.52        1.46      4.25 o
   5   2  11        7.69        5.58      5.23 o
 -12   3  11       14.96        0.78      6.87 o
 -11   3  11        2.33        4.53      4.48 o
 -10   3  11       14.09        2.00      4.55 o
  -9   3  11       24.00       21.03      4.45 o
  -8   3  11       55.19       66.58      4.87 o
  -7   3  11       50.23       51.33      4.85 o
  -6   3  11       98.41      101.50      5.03 o
  -5   3  11        8.64        8.89      3.79 o
  -4   3  11        5.26        8.92      4.05 o
  -3   3  11      240.99      223.98      4.54 o
  -2   3  11       96.42       96.15      3.83 o
  -1   3  11        3.89        5.15      2.74 o
   0   3  11        2.12       -3.96      3.96 o
   1   3  11       34.26       32.41      2.88 o
   2   3  11       47.20       50.53      3.86 o
   3   3  11       15.87       19.79      3.76 o
   4   3  11       13.64       12.22      4.06 o
   5   3  11      124.11      119.12      5.98 o
 -12   4  11       19.16       25.27      4.75 o
 -11   4  11      101.06      102.27      5.62 o
 -10   4  11      104.62      106.42      5.65 o
  -9   4  11      251.50      252.08      6.87 o
  -8   4  11      194.16      211.68      6.21 o
  -7   4  11      148.91      140.53      5.87 o
  -6   4  11      293.82      290.76      7.07 o
  -5   4  11       24.05       25.97      4.25 o
  -4   4  11      468.65      438.47      7.98 o
  -3   4  11       18.82       14.17      2.81 o
  -2   4  11      150.89      156.63      7.77 o
  -1   4  11      272.92      262.26      4.66 o
   0   4  11      195.82      181.06      6.02 o
   1   4  11        6.98        8.11      2.73 o
   2   4  11       16.05       14.90      2.83 o
   3   4  11      129.79      132.35      4.10 o
   4   4  11        0.07        3.82      3.98 o
   5   4  11        9.70        6.01      4.41 o
 -12   5  11        0.41        4.76      6.47 o
 -11   5  11       15.55       23.32      4.32 o
 -10   5  11       24.37       20.64      4.79 o
  -9   5  11        3.45        5.84      4.55 o
  -8   5  11        0.04       -0.89      5.66 o
  -7   5  11       50.97       48.15      4.42 o
  -6   5  11       16.38       25.30      4.11 o
  -5   5  11        3.73       -1.25      5.55 o
  -4   5  11       11.59       15.10      3.90 o
  -3   5  11        0.07       -3.77      3.77 o
  -2   5  11      118.59      117.66     10.34 o
  -1   5  11        8.67        9.63      5.80 o
   0   5  11        6.03        5.91      5.83 o
   1   5  11       59.70       57.95      3.42 o
   2   5  11        1.54        2.55      3.90 o
   3   5  11        8.99        8.72      2.90 o
   4   5  11        5.84        0.99      5.89 o
   5   5  11        1.32        4.88      4.42 o
 -12   6  11      112.33      121.54      6.34 o
 -11   6  11        0.79        0.51      5.97 o
 -10   6  11      120.36      112.63      5.79 o
  -9   6  11      389.49      399.36      8.30 o
  -8   6  11       19.82       23.07      4.19 o
  -7   6  11       19.67       17.14      4.18 o
  -6   6  11      574.35      581.54      9.31 o
  -5   6  11      213.93      214.20      6.28 o
  -4   6  11       15.00        5.28      5.48 o
  -3   6  11      218.72      211.90      7.23 o
  -2   6  11      485.06      487.97     12.62 o
  -1   6  11       81.33       81.08      3.39 o
   0   6  11       58.68       51.68      3.15 o
   1   6  11      520.02      536.21      9.33 o
   2   6  11      266.96      254.53      4.99 o
   3   6  11        2.58        0.87      3.33 o
   4   6  11       85.95       84.14      5.42 o
 -11   7  11       21.84       24.92      4.51 o
 -10   7  11        8.19       -6.26      6.26 o
  -9   7  11       52.28       47.92      4.91 o
  -8   7  11      120.56      127.47      5.74 o
  -7   7  11       45.68       45.13      4.41 o
  -6   7  11       34.03       33.33      4.49 o
  -5   7  11        1.52        8.44      3.59 o
  -4   7  11       42.19       41.12      4.40 o
  -3   7  11      107.86      105.74      4.20 o
  -2   7  11      281.52      285.61      4.92 o
  -1   7  11       18.11       19.00      2.93 o
   0   7  11       20.39       24.45      2.91 o
   1   7  11      128.39      140.74      6.37 o
   2   7  11        0.54       -4.27      4.27 o
   3   7  11       97.61      101.95      4.02 o
   4   7  11       31.29       30.32      4.87 o
 -11   8  11       11.69       15.18      4.27 o
 -10   8  11       48.49       52.23      4.84 o
  -9   8  11        1.15       -2.90      4.20 o
  -8   8  11       22.39       20.78      4.45 o
  -7   8  11        1.76       -5.19      5.83 o
  -6   8  11        7.72       12.27      3.94 o
  -5   8  11        9.99        3.05      5.60 o
  -4   8  11        0.63        4.37      3.88 o
  -3   8  11       20.98       22.98      2.89 o
  -2   8  11        0.62       -0.64      4.48 o
  -1   8  11       15.55       12.11      2.93 o
   0   8  11        1.18       -0.40      3.25 o
   1   8  11       58.74       55.04      3.54 o
   2   8  11        8.99       13.34      5.99 o
   3   8  11        0.01       -2.59      4.21 o
   4   8  11       28.85       32.22      4.62 o
 -11   9  11        3.09        9.10      4.12 o
 -10   9  11       27.62       17.71      4.54 o
  -9   9  11        4.72       -2.70      6.20 o
  -8   9  11      109.84      107.07      5.71 o
  -7   9  11      184.63      198.29      6.36 o
  -6   9  11        0.22        1.80      5.78 o
  -5   9  11       10.93       11.10      4.10 o
  -4   9  11      134.04      125.25      5.82 o
  -3   9  11       30.52       31.70      3.22 o
  -2   9  11      111.47      112.38      3.95 o
  -1   9  11      144.10      150.48      5.18 o
   0   9  11      114.92      112.57      4.00 o
   1   9  11       48.12       52.22      3.53 o
   2   9  11       22.54       21.85      3.35 o
   3   9  11      171.77      175.54      4.72 o
   4   9  11       50.66       47.20      5.47 o
 -10  10  11       53.04       55.98      4.88 o
  -9  10  11      133.35      134.80      6.00 o
  -8  10  11       12.67       -2.66      6.46 o
  -7  10  11        5.92        2.82      5.65 o
  -6  10  11      322.69      323.69      7.73 o
  -5  10  11      251.22      262.01      6.92 o
  -4  10  11        0.00       -1.14      5.71 o
  -3  10  11      376.10      363.67      7.63 o
  -2  10  11      526.10      491.14     13.79 o
  -1  10  11       28.41       35.39      3.14 o
   0  10  11      157.77      148.85      4.33 o
   1  10  11      544.97      515.44      6.53 o
   2  10  11      273.15      282.15      5.34 o
   3  10  11       44.32       46.76      3.53 o
 -10  11  11       21.72       26.60      4.58 o
  -9  11  11        0.06       -2.05      6.13 o
  -8  11  11        0.14       -6.13      6.13 o
  -7  11  11        2.93        1.93      6.22 o
  -6  11  11       40.55       41.31      4.84 o
  -5  11  11        0.02       -4.88      5.82 o
  -4  11  11       24.17       30.87      4.48 o
  -3  11  11       62.34       60.34      4.37 o
  -2  11  11       22.72       24.55      3.27 o
  -1  11  11       40.56       39.12      4.17 o
   0  11  11        1.01       -4.97      4.97 o
   1  11  11       21.39       21.35      3.29 o
   2  11  11        3.67        0.31      4.54 o
   3  11  11       19.09       20.44      3.26 o
  -9  12  11       10.86       11.79      4.49 o
  -8  12  11      124.20      127.88      6.00 o
  -7  12  11      191.75      224.75      6.94 o
  -6  12  11       67.09       62.20      5.18 o
  -5  12  11        1.44       -6.01      6.01 o
  -4  12  11      296.87      301.08      7.68 o
  -3  12  11       24.80       30.69      3.06 o
  -2  12  11       40.57       42.79      3.35 o
  -1  12  11      165.10      165.55      4.43 o
   0  12  11      146.37      158.40      4.48 o
   1  12  11       29.77       36.63      3.29 o
   2  12  11        0.43        0.31      3.98 o
  -8  13  11       36.93       27.50      5.02 o
  -7  13  11       54.35       53.80      5.18 o
  -6  13  11       21.43       19.88      4.50 o
  -5  13  11        0.08        2.94      5.63 o
  -4  13  11       16.14       17.62      4.33 o
  -3  13  11        0.67       -4.29      4.29 o
  -2  13  11       56.33       58.05      3.41 o
  -1  13  11       16.50       21.80      3.13 o
   0  13  11       85.42       88.53      3.93 o
   1  13  11        1.76       -3.31      4.53 o
  -7  14  11      145.05      148.65      6.23 o
  -6  14  11        5.78        6.22      4.48 o
  -5  14  11        1.30       -2.52      5.76 o
  -4  14  11      110.49      118.14      5.94 o
  -3  14  11       72.82       72.75      3.72 o
  -2  14  11       12.34        8.76      6.15 o
  -1  14  11      101.57       94.49      7.63 o
   0  14  11      258.85      263.14      5.87 o
  -6  15  11       74.76       74.74      5.68 o
  -5  15  11        2.58        0.00      6.56 o
  -4  15  11        5.15       14.16      4.14 o
  -3  15  11      118.82      121.86      6.29 o
  -2  15  11       67.54       65.01      3.71 o
  -1  15  11       23.38       25.55      5.29 o
 -11   0  12        0.98       -6.40      6.40 o
 -10   0  12       55.94       59.65      5.02 o
  -9   0  12       41.46       46.81      4.76 o
  -8   0  12      425.38      416.23      8.74 o
  -7   0  12       62.05       59.37      5.08 o
  -6   0  12      224.94      217.06      6.99 o
  -5   0  12      124.45      105.67      5.62 o
  -4   0  12      267.69      253.31      7.08 o
  -3   0  12       89.28       82.05      4.48 o
  -2   0  12       26.86       21.91      3.17 o
  -1   0  12      603.82      583.69      6.85 o
   0   0  12      308.13      286.91      5.37 o
   1   0  12      116.59      113.76      6.76 o
   2   0  12      158.49      153.40      7.38 o
   3   0  12      587.65      551.39     10.99 o
 -11   1  12      121.96      106.63      6.38 o
 -10   1  12       72.88       73.53      6.33 o
  -9   1  12       57.71       57.82      3.66 o
  -8   1  12      144.28      133.53      4.41 o
  -7   1  12      132.92      134.00      4.10 o
  -6   1  12       31.62       35.75      3.24 o
  -5   1  12      143.01      141.67      9.96 o
  -4   1  12      250.23      230.64      4.85 o
  -3   1  12      145.06      137.84      3.50 o
  -2   1  12      100.87      105.43      4.30 o
  -1   1  12       60.03       46.74      2.60 o
   0   1  12        1.70        3.79      2.75 o
   1   1  12       20.50       22.44      3.54 o
   2   1  12       12.80       16.80      2.28 o
   3   1  12        2.21        3.64      2.96 o
 -10   2  12       14.96        9.46      5.71 o
  -9   2  12       10.15       13.55      4.57 o
  -8   2  12      164.23      156.07      7.62 o
  -7   2  12       28.01       25.93      3.34 o
  -6   2  12       83.93       83.21      4.32 o
  -5   2  12        5.31        8.35      5.35 o
  -4   2  12       81.74       72.77      3.66 o
  -3   2  12       72.21       67.51      2.50 o
  -2   2  12       89.84       88.46      2.64 o
  -1   2  12      194.80      188.88      3.27 o
   0   2  12       31.11       32.98      2.30 o
   1   2  12      256.52      248.41      3.82 o
   2   2  12       35.01       31.25      3.05 o
   3   2  12      133.10      130.38      3.19 o
 -10   3  12       16.69       20.04      4.55 o
  -9   3  12       10.06       12.53      4.34 o
  -8   3  12       60.20       60.22      5.08 o
  -7   3  12        0.21       -1.88      5.79 o
  -6   3  12        0.26        2.32      5.52 o
  -5   3  12       43.20       41.60      4.61 o
  -4   3  12      123.69      112.42      5.39 o
  -3   3  12       83.66       85.69      9.87 o
  -2   3  12       55.45       52.14      3.45 o
  -1   3  12       61.17       53.54      3.45 o
   0   3  12        0.05       -0.51      4.11 o
   1   3  12        0.09        0.73      4.12 o
   2   3  12       15.61       10.53      5.60 o
   3   3  12        1.83       -3.15      4.43 o
 -10   4  12        1.73        5.95      6.04 o
  -9   4  12        0.26       -6.21      6.21 o
  -8   4  12       59.40       66.14      5.16 o
  -7   4  12       20.50       21.49      4.36 o
  -6   4  12        1.77        0.93      5.82 o
  -5   4  12      113.82      103.67      5.43 o
  -4   4  12        7.32        9.80      4.10 o
  -3   4  12        8.04        8.71      2.77 o
  -2   4  12      196.12      191.73      4.47 o
  -1   4  12       24.38       28.84      3.04 o
   0   4  12       45.29       39.45      3.29 o
   1   4  12      170.03      171.10      4.46 o
   2   4  12       26.79       26.27      3.21 o
 -10   5  12      164.05      163.68      6.85 o
  -9   5  12       32.21       28.36      4.88 o
  -8   5  12       57.93       68.75      4.94 o
  -7   5  12      198.82      190.38      6.50 o
  -6   5  12      128.72      131.63      5.80 o
  -5   5  12      184.42      185.59      6.44 o
  -4   5  12      147.95      140.12      5.98 o
  -3   5  12       47.53       45.77      3.36 o
  -2   5  12      139.72      143.11      4.23 o
  -1   5  12       30.97       34.54      3.31 o
   0   5  12       12.06       16.31      2.94 o
   1   5  12       81.01       89.03      3.81 o
   2   5  12       20.86       20.60      3.21 o
 -10   6  12       14.26        5.94      4.74 o
  -9   6  12        1.35       -1.02      6.35 o
  -8   6  12      273.58      278.19      7.34 o
  -7   6  12       17.19       16.86      4.55 o
  -6   6  12      153.79      155.65      6.13 o
  -5   6  12       52.57       42.64      4.97 o
  -4   6  12       23.85       18.75      4.68 o
  -3   6  12      205.84      188.71      9.22 o
  -2   6  12        5.33        5.21      3.53 o
  -1   6  12      135.23      132.46      4.20 o
   0   6  12        1.55       -2.69      5.86 o
   1   6  12      112.23      105.02      4.21 o
   2   6  12        7.20        6.23      3.07 o
  -9   7  12        2.64        3.13      6.66 o
  -8   7  12        5.08       -6.79      6.79 o
  -7   7  12       38.07       32.22      5.02 o
  -6   7  12        3.49        4.60      6.05 o
  -5   7  12       33.55       27.58      4.74 o
  -4   7  12        2.43        2.04      4.31 o
  -3   7  12        7.72        7.38      3.21 o
  -2   7  12       31.80       30.52      3.41 o
  -1   7  12        2.29       -4.37      5.99 o
   0   7  12        0.13        4.31      7.49 o
   1   7  12        0.48       -4.59      4.59 o
  -9   8  12       43.67       31.98      5.11 o
  -8   8  12       56.21       59.59      5.13 o
  -7   8  12       19.59       21.99      4.68 o
  -6   8  12      447.35      455.86      9.14 o
  -5   8  12        2.39       12.25      4.20 o
  -4   8  12       44.62       45.28      5.21 o
  -3   8  12      526.66      491.19      6.55 o
  -2   8  12      260.06      257.97     14.74 o
  -1   8  12      134.55      135.53     13.68 o
   0   8  12       36.19       32.17      3.37 o
   1   8  12      396.45      402.04      6.32 o
  -8   9  12        1.70       -5.99      6.31 o
  -7   9  12      149.71      154.79      6.46 o
  -6   9  12       12.34       15.89      4.74 o
  -5   9  12       35.43       41.88      4.74 o
  -4   9  12      148.26      154.49      6.39 o
  -3   9  12        1.41        8.97      5.45 o
  -2   9  12       36.99       41.29      4.54 o
  -1   9  12       90.79       84.29      4.00 o
   0   9  12        8.26        5.93      3.18 o
  -8  10  12       19.75       20.01      4.86 o
  -7  10  12       14.37        6.48      6.70 o
  -6  10  12       31.39       27.29      4.74 o
  -5  10  12       14.92       19.15      4.48 o
  -4  10  12      109.48      110.93      5.91 o
  -3  10  12       38.72       41.40      3.43 o
  -2  10  12        6.14        8.28      5.94 o
  -1  10  12      145.65      153.31      4.54 o
   0  10  12        2.41       -4.42      4.42 o
  -7  11  12        0.29       -1.85      6.04 o
  -6  11  12        0.52        3.51      4.31 o
  -5  11  12        4.06        4.89      5.53 o
  -4  11  12        5.66        3.63      6.11 o
  -3  11  12        2.40       -4.31      4.31 o
  -2  11  12        0.00        2.07      4.32 o
  -1  11  12        7.75       16.29      3.09 o
  -5  12  12       15.66       18.29      4.47 o
  -4  12  12       14.41        2.66      6.49 o
  -3  12  12       29.20       22.51      3.21 o
  -8   1  13       92.47       89.83      6.04 o
  -7   1  13       22.69       22.57      3.26 o
  -6   1  13        2.98        1.18      4.29 o
  -5   1  13       95.15       94.24      3.92 o
  -4   1  13      176.30      155.83      6.86 o
  -3   1  13       29.97       25.76      2.37 o
  -2   1  13       50.87       50.36      2.57 o
  -1   1  13      392.73      356.39      4.47 o
  -7   2  13       17.32       17.53     13.10 o
  -6   2  13       58.53       52.44      4.95 o
  -5   2  13        7.44       10.79      7.14 o
  -4   2  13       15.30        4.13      3.84 o
  -3   2  13       75.35       66.93      2.82 o
  -2   2  13       21.68       19.15      2.37 o
  -1   2  13       69.50       69.26      2.79 o
  -7   3  13       33.59       38.90      4.77 o
  -6   3  13      159.05      139.36      6.24 o
  -5   3  13       43.30       33.97      5.08 o
  -4   3  13        3.41        5.33      6.20 o
  -3   3  13      130.36      113.46      4.27 o
  -2   3  13      108.06      106.73      4.46 o
  -1   3  13        4.69        1.80      3.80 o
  -7   4  13        1.14       -6.42      6.42 o
  -6   4  13        0.00        0.52      5.89 o
  -5   4  13       39.63       35.89      4.90 o
  -4   4  13       10.61        9.33      4.33 o
  -3   4  13       69.51       65.00      3.71 o
  -2   4  13        0.04       -4.52      4.52 o
  -6   5  13        8.49        6.83      4.45 o
  -5   5  13       64.93       63.93      5.36 o
  -4   5  13        3.54        4.73      6.27 o
  -3   5  13        0.16        3.10      5.36 o
  -2   5  13       60.55       60.76      3.72 o
  -5   6  13        4.05       -1.85      6.41 o
  -4   6  13        6.62        7.70      4.50 o
  -3   6  13       28.44       30.22      3.55 o
 
